# Supplementary material for: miR‐145 transgenic mice develop cardiopulmonary complications leading to postnatal death
Source: Physiol Rep. 2021 Sep 14;9(17):e15013. doi: 10.14814/phy2.15013 (PMC8440944; doi:10.14814/phy2.15013)
Supplement: Supplementary file 2 — Supplementary Material [file PHY2-9-e15013-s001.xlsx]

## Sheet: DE analysis of_Lung_combined_re
	baseMean	log2FoldChange	lfcSE	stat	pvalue	padj	:CTRL#counts_S1	:CTRL#counts_S2	:CTRL#counts_S3	:CTRL#counts_S4	:MIR145#counts_S1	:MIR145#counts_S2	:MIR145#counts_S3	:MIR145#counts_S4	Cluster_Genenames
1	8.58345	0.0101001	0.493216	0.0204781	0.983662	NA	11.8949	10.059	6.59122	5.74472	9.44994	8.61599	4.09052	12.2213	C_0:Gm6085
2	11.0314	0.061412	0.443954	0.13833	0.88998	NA	11.8949	12.2145	14.0063	4.92404	8.50494	10.052	9.54455	17.1098	C_0:Mrpl15
3	7.18481	0.3229	0.544939	0.592543	0.553487	NA	6.69087	7.18502	4.11951	7.38606	4.72497	8.61599	4.09052	14.6655	C_0:Lypla1
4	16.364	-0.128772	0.355879	-0.361842	0.71747	NA	17.8423	16.5255	14.0063	19.6962	11.3399	17.232	12.2716	21.9983	C_0:Tcea1
5	5.49326	0.29079	0.608442	0.477925	0.632704	NA	2.97372	6.46651	4.94342	5.74472	9.44994	4.308	2.72701	7.33277	C_0:Atp6v1h
6	8.70491	0.309136	0.482804	0.640293	0.521982	NA	8.92116	8.62202	8.23903	4.92404	6.61496	14.36	8.18104	9.77703	C_0:Rb1cc1
7	3.47242	0.0435756	0.748947	0.0581826	0.953603	NA	3.71715	4.31101	4.11951	1.64135	4.72497	2.872	2.72701	3.66639	C_0:Gm37108
8	14.0294	-0.00901816	0.381662	-0.0236287	0.981149	NA	17.8423	14.37	13.1824	10.6688	12.2849	17.232	9.54455	17.1098	C_0:Pcmtd1
9	0.621302	0.0996105	1.8567	0.0536491	0.957215	NA	0.74343	0	0	1.64135	0	0	1.36351	1.22213	C_0:Rps2-ps2
10	6.68307	0.342878	0.553829	0.619104	0.535848	NA	8.17773	2.87401	6.59122	5.74472	4.72497	8.61599	8.18104	8.5549	C_0:Rrs1
11	2.64264	-0.966273	0.910556	-1.06119	0.288603	NA	2.97372	2.87401	4.11951	4.10337	2.83498	2.872	1.36351	0	C_0:Vcpip1
12	4.63488	0.586176	0.653505	0.896971	0.369734	NA	2.97372	4.31101	4.94342	2.46202	4.72497	7.17999	6.81754	3.66639	C_0:Sgk3
13	20.8952	-1.18957	0.333933	-3.5623	0.000367614	NA	28.2503	36.6436	27.1888	23.7995	12.2849	14.36	13.6351	10.9992	C_0:Snhg6
14	9.15753	-0.284956	0.488248	-0.58363	0.559469	NA	10.408	10.7775	4.94342	13.9515	5.66996	5.744	9.54455	12.2213	C_0:Cops5
15	6.82623	0.487924	0.545507	0.894442	0.371085	NA	5.94744	3.59251	9.06293	4.10337	7.55995	10.052	8.18104	6.11064	C_0:Cspp1
16	4.81637	-0.342719	0.642827	-0.533144	0.593934	NA	5.94744	6.46651	5.76732	3.28269	3.77997	4.308	4.09052	4.88852	C_0:Arfgef1
17	0.714755	2.37541	1.75927	1.35023	0.176943	NA	0	0	0.823903	0	0.944994	0	2.72701	1.22213	C_0:Gm37569
18	0.708365	-0.428932	1.77692	-0.241391	0.809252	NA	0	0	0.823903	2.46202	0.944994	1.436	0	0	C_0:Gm28659
19	3.65301	-0.0019917	0.749771	-0.00265641	0.99788	NA	4.46058	4.31101	4.11951	1.64135	3.77997	2.872	6.81754	1.22213	C_0:Ncoa2
20	1.91258	0.862199	1.01307	0.851078	0.394726	NA	0.74343	2.1555	1.64781	0.820674	1.88999	2.872	2.72701	2.44426	C_0:Gm38120
21	1.58232	0.691195	1.15166	0.600175	0.54839	NA	0.74343	0.718502	1.64781	1.64135	0.944994	2.872	4.09052	0	C_0:Gm38380
22	14.8342	0.0128644	0.367089	0.0350442	0.972044	NA	15.612	16.5255	14.0063	13.1308	18.8999	14.36	16.3621	9.77703	C_0:Tram1
23	1.58667	1.63364	1.18366	1.38016	0.167538	NA	0.74343	0.718502	1.64781	0	2.83498	1.436	4.09052	1.22213	C_0:Lactb2
24	3.14599	0.611281	0.814785	0.750236	0.453113	NA	0.74343	3.59251	4.11951	1.64135	4.72497	2.872	1.36351	6.11064	C_0:Rpl5-ps1
25	5.34606	0.337081	0.61691	0.546403	0.584789	NA	2.23029	5.74801	4.94342	5.74472	3.77997	8.61599	6.81754	4.88852	C_0:Terf1
26	0.71553	-1.67153	1.71932	-0.972207	0.330947	NA	1.48686	0	2.47171	0.820674	0.944994	0	0	0	C_0:Gm7634
27	322.213	-0.0959744	0.0826166	-1.16168	0.245364	0.424258	330.826	337.696	334.505	330.731	332.638	310.176	293.154	307.976	C_0:Rpl7
28	0.614476	0.144926	1.86255	0.0778103	0.937979	NA	0	1.437	0	0.820674	0	1.436	0	1.22213	C_0:Rdh10
29	6.41181	-0.236617	0.57948	-0.408327	0.683033	NA	4.46058	4.31101	10.7107	8.20674	3.77997	7.17999	4.09052	8.5549	C_0:Ube2w
30	19.2387	-0.309474	0.329909	-0.93806	0.348214	NA	17.0989	22.2735	20.5976	25.4409	16.0649	11.488	17.7256	23.2204	C_0:Eloc
31	2.5995	0.449766	0.910712	0.493862	0.621403	NA	2.23029	4.31101	1.64781	0.820674	6.61496	0	2.72701	2.44426	C_0:Tmem70
32	2.59747	0.381517	0.911603	0.418512	0.675573	NA	5.94744	1.437	0.823903	0.820674	3.77997	1.436	4.09052	2.44426	C_0:Ly96
33	3.43267	-1.47983	0.844034	-1.75328	0.0795533	NA	3.71715	5.02951	5.76732	5.74472	1.88999	0	4.09052	1.22213	C_0:Gm15795
34	2.6034	-0.834246	0.996349	-0.837303	0.402422	NA	0.74343	4.31101	4.94342	3.28269	0	1.436	0	6.11064	C_0:Mcm3
35	2.35191	0.497602	0.9682	0.513946	0.60729	NA	0	2.87401	0.823903	4.10337	1.88999	2.872	1.36351	4.88852	C_0:Tram2
36	0.538367	-1.05345	1.96245	-0.536801	0.591405	NA	0	1.437	1.64781	0	0	0	0	1.22213	C_0:Kcnq5
37	18.3828	-0.0365178	0.329356	-0.110876	0.911714	NA	17.0989	21.555	16.4781	19.6962	22.6798	18.668	14.9986	15.8877	C_0:Gm7658
38	1.7316	0.623038	1.09198	0.570556	0.568301	NA	1.48686	0.718502	0.823903	2.46202	2.83498	1.436	4.09052	0	C_0:Ogfrl1
39	10.7991	0.309287	0.431053	0.717515	0.473056	NA	9.66459	12.933	9.06293	6.56539	10.3949	14.36	13.6351	9.77703	C_0:Smap1
40	3.71568	0.653652	0.736813	0.887133	0.375007	NA	2.97372	3.59251	3.29561	1.64135	4.72497	2.872	8.18104	2.44426	C_0:Sdhaf4
41	19.0648	-0.291571	0.333753	-0.873613	0.382329	NA	19.3292	22.2735	20.5976	21.3375	16.0649	17.232	25.9066	9.77703	C_0:Gm28437
42	16.1989	-0.235267	0.356121	-0.660637	0.508845	NA	21.5595	14.37	19.7737	14.7721	18.8999	14.36	13.6351	12.2213	C_0:Gm10925
43	9.87992	0.0700219	0.45918	0.152493	0.878798	NA	5.94744	11.496	8.23903	13.1308	12.2849	11.488	5.45403	10.9992	C_0:Gm28661
44	16.9149	-0.252603	0.357377	-0.706825	0.479675	NA	14.1252	20.8365	14.8303	23.7995	14.1749	17.232	9.54455	20.7762	C_0:Gm29216
45	15.57	0.125018	0.377971	0.330761	0.740825	NA	19.3292	10.059	14.8303	15.5928	14.1749	10.052	13.6351	26.8868	C_0:Lmbrd1
46	2.45481	-0.894506	0.959321	-0.932436	0.351111	NA	1.48686	5.74801	4.11951	1.64135	2.83498	0	1.36351	2.44426	C_0:Gm7846
47	3.92166	0.369305	0.71633	0.515552	0.606168	NA	3.71715	4.31101	4.11951	1.64135	4.72497	1.436	4.09052	7.33277	C_0:Gm5525
48	11.1163	0.500377	0.426509	1.17319	0.240719	NA	8.92116	12.933	6.59122	8.20674	11.3399	10.052	14.9986	15.8877	C_0:Phf3
49	16.3184	0.673165	0.3475	1.93716	0.0527255	NA	13.3817	12.933	14.0063	9.84808	18.8999	22.976	17.7256	20.7762	C_0:Ptp4a1
50	1.67048	-0.183291	1.08073	-0.1696	0.865325	NA	1.48686	1.437	1.64781	2.46202	0.944994	1.436	2.72701	1.22213	C_0:Prim2
51	3.90272	-0.612353	0.73224	-0.836274	0.403001	NA	5.20401	2.87401	4.94342	5.74472	2.83498	4.308	4.09052	1.22213	C_0:Gm29228
52	0.554638	-1.02855	1.86452	-0.551642	0.581194	NA	0.74343	1.437	0	0.820674	0	1.436	0	0	C_0:Bag2
53	1.73744	-0.397632	1.10368	-0.360279	0.718638	NA	2.23029	0	3.29561	2.46202	1.88999	1.436	1.36351	1.22213	C_0:Zfp451
54	6.9407	0.502101	0.57058	0.879984	0.378868	NA	5.94744	7.90352	0.823903	8.20674	9.44994	11.488	6.81754	4.88852	C_0:Ccdc115
55	7.50647	0.340232	0.536614	0.634035	0.526058	NA	6.69087	7.18502	9.88683	2.46202	6.61496	10.052	12.2716	4.88852	C_0:Imp4
56	52.954	-0.254752	0.204089	-1.24824	0.211944	0.384473	66.1653	59.6356	56.0254	48.4197	52.9196	60.312	42.2687	37.886	C_0:Ptpn18
57	5.76491	-0.540739	0.601823	-0.898501	0.368919	NA	8.17773	7.90352	4.94342	6.56539	5.66996	1.436	4.09052	7.33277	C_0:Fam168b
58	2.99671	0.886682	0.821201	1.07974	0.280259	NA	2.97372	2.1555	0.823903	2.46202	3.77997	1.436	5.45403	4.88852	C_0:Plekhb2
59	1.48893	-1.88345	1.33711	-1.40859	0.158956	NA	2.23029	3.59251	1.64781	1.64135	0	1.436	1.36351	0	C_0:Hs6st1
60	3.03941	0.0630495	0.819244	0.0769605	0.938655	NA	1.48686	2.1555	4.11951	4.10337	1.88999	4.308	1.36351	4.88852	C_0:Uggt1
61	5.34538	0.19427	0.627088	0.309797	0.756716	NA	3.71715	2.87401	7.41513	5.74472	2.83498	5.744	9.54455	4.88852	C_0:Neurl3
62	18.5468	0.372748	0.325917	1.14369	0.252752	NA	15.612	17.244	16.4781	15.5928	22.6798	20.104	14.9986	25.6647	C_0:Arid5a
63	4.44873	0.653959	0.663531	0.985575	0.324342	NA	2.97372	5.02951	3.29561	2.46202	5.66996	7.17999	4.09052	4.88852	C_0:Kansl3
64	3.47934	0.647906	0.756493	0.856459	0.391744	NA	1.48686	3.59251	4.11951	1.64135	3.77997	2.872	5.45403	4.88852	C_0:Lman2l
65	2.51871	0.36195	0.897962	0.403079	0.68689	NA	1.48686	0.718502	2.47171	4.10337	1.88999	4.308	2.72701	2.44426	C_0:Cnnm4
66	1.80538	0.0829971	1.06428	0.0779846	0.93784	NA	2.23029	1.437	2.47171	0.820674	0.944994	2.872	0	3.66639	C_0:Ankrd39
67	47.3478	-0.367429	0.231493	-1.58721	0.112464	0.253332	41.6321	61.7911	60.1449	51.7024	58.5896	25.848	43.6322	35.4417	C_0:Cox5b
68	4.29924	0.576803	0.687253	0.839288	0.401308	NA	5.20401	3.59251	0.823903	4.10337	4.72497	5.744	4.09052	6.11064	C_0:Actr1b
69	2.77882	0.92776	0.889718	1.04276	0.297061	NA	3.71715	1.437	1.64781	0.820674	1.88999	1.436	2.72701	8.5549	C_0:Tmem131
70	2.87715	-0.309843	0.899473	-0.344471	0.730492	NA	8.17773	1.437	2.47171	0.820674	4.72497	1.436	2.72701	1.22213	C_0:Rpl12-ps1
71	1.81702	-1.54051	1.18681	-1.29803	0.194278	NA	1.48686	4.31101	1.64781	3.28269	0	0	1.36351	2.44426	C_0:Inpp4a
72	4.08372	0.0784365	0.71878	0.109125	0.913104	NA	2.97372	7.90352	2.47171	2.46202	4.72497	2.872	6.81754	2.44426	C_0:Coa5
73	9.62609	-0.0493826	0.48332	-0.102174	0.918619	NA	8.92116	14.37	11.5346	4.10337	7.55995	5.744	14.9986	9.77703	C_0:Unc50
74	1.45362	-0.560161	1.20833	-0.463583	0.642946	NA	0.74343	2.1555	2.47171	1.64135	1.88999	0	2.72701	0	C_0:Mgat4a
75	1.13097	-0.586337	1.37105	-0.427657	0.668901	NA	0	2.1555	1.64781	1.64135	0.944994	1.436	0	1.22213	C_0:Tsga10
76	5.67123	-0.432714	0.632793	-0.683816	0.494091	NA	5.20401	7.18502	5.76732	7.38606	0.944994	4.308	10.9081	3.66639	C_0:Mitd1
77	23.3813	-0.0938393	0.299699	-0.313112	0.754196	NA	20.816	23.7106	23.8932	27.9029	18.8999	28.72	14.9986	28.109	C_0:Mrpl30
78	10.1108	0.51533	0.446686	1.15367	0.248634	NA	11.1515	7.18502	9.88683	4.92404	10.3949	11.488	13.6351	12.2213	C_0:Txndc9
79	30.1504	0.117044	0.25527	0.45851	0.646586	NA	28.9938	31.6141	30.4844	24.6202	32.1298	28.72	34.0877	30.5532	C_0:Eif5b
80	1.92108	-1.62141	1.1598	-1.39801	0.16211	NA	3.71715	3.59251	1.64781	2.46202	0	0	2.72701	1.22213	C_0:Rev1
81	5.2936	-0.276779	0.616074	-0.449263	0.653242	NA	5.94744	5.02951	8.23903	4.10337	5.66996	5.744	2.72701	4.88852	C_0:Aff3
82	3.64685	0.55048	0.770291	0.714639	0.474832	NA	0.74343	2.87401	1.64781	6.56539	2.83498	4.308	4.09052	6.11064	C_0:Gm16152
83	1.53813	-0.72895	1.16796	-0.624122	0.532547	NA	0.74343	2.1555	1.64781	3.28269	1.88999	0	1.36351	1.22213	C_0:Chst10
84	6.30648	-0.336745	0.565449	-0.595535	0.551486	NA	5.94744	7.18502	5.76732	9.02741	3.77997	7.17999	5.45403	6.11064	C_0:Pdcl3
85	1.34379	-0.487967	1.33043	-0.366774	0.713787	NA	0	0.718502	4.11951	1.64135	2.83498	1.436	0	0	C_0:Gm3617
86	373.335	-0.204864	0.0781365	-2.62188	0.00874464	0.0452098	382.123	393.02	397.121	426.75	341.143	347.512	353.148	345.862	C_0:Rpl31
87	4.03353	0.372998	0.707282	0.527369	0.597938	NA	4.46058	1.437	4.11951	4.10337	3.77997	4.308	2.72701	7.33277	C_0:Cnot11
88	1.49411	-0.0984328	1.15593	-0.0851547	0.932138	NA	1.48686	0.718502	2.47171	1.64135	2.83498	1.436	1.36351	0	C_0:Rnf149
89	1.58158	-0.625367	1.16394	-0.537286	0.59107	NA	1.48686	3.59251	0.823903	1.64135	0.944994	1.436	2.72701	0	C_0:Gm5100
90	3.86261	0.385929	0.757412	0.509536	0.610376	NA	3.71715	7.18502	1.64781	0.820674	6.61496	5.744	2.72701	2.44426	C_0:Map4k4
91	3.25809	0.807517	0.821821	0.982595	0.325807	NA	1.48686	2.87401	4.11951	0.820674	2.83498	8.61599	4.09052	1.22213	C_0:Il1r2
92	4.75029	-0.897996	0.680325	-1.31995	0.186851	NA	5.94744	6.46651	5.76732	6.56539	3.77997	1.436	6.81754	1.22213	C_0:Mrps9
93	1.08257	0.9238	1.37707	0.670844	0.50232	NA	1.48686	0.718502	0	0.820674	2.83498	1.436	1.36351	0	C_0:Tgfbrap1
94	1.59437	2.89392	1.36904	2.11384	0.034529	NA	0.74343	0	0	0.820674	4.72497	1.436	1.36351	3.66639	C_0:AI597479
95	0.996055	-0.415546	1.47383	-0.28195	0.777982	NA	0.74343	1.437	0	2.46202	1.88999	1.436	0	0	C_0:Uxs1
96	8.4388	0.44396	0.489209	0.907506	0.364139	NA	9.66459	6.46651	5.76732	6.56539	10.3949	14.36	8.18104	6.11064	C_0:Tpp2
97	14.3226	-0.348907	0.38162	-0.91428	0.36057	NA	16.3555	14.37	12.3585	21.3375	14.1749	14.36	8.18104	13.4434	C_0:Tex30
98	0.506034	-1.05966	1.90821	-0.555314	0.57868	NA	0.74343	0.718502	0	1.64135	0.944994	0	0	0	C_0:Kdelc1
99	1.40639	-0.131746	1.21151	-0.108746	0.913404	NA	1.48686	2.1555	0.823903	1.64135	3.77997	0	1.36351	0	C_0:Ercc5
100	1.38475	0.397169	1.19084	0.333518	0.738743	NA	0.74343	0.718502	0.823903	2.46202	0.944994	1.436	2.72701	1.22213	C_0:Txn-ps1
101	15.7955	-0.513891	0.378696	-1.357	0.174781	NA	12.6383	15.807	19.7737	26.2616	15.1199	15.796	13.6351	7.33277	C_0:Col3a1
102	0.605906	-1.38724	1.79739	-0.771807	0.440229	NA	0	1.437	0.823903	1.64135	0.944994	0	0	0	C_0:Col5a2
103	2.99589	-0.969434	0.87214	-1.11156	0.266328	NA	2.23029	6.46651	4.94342	2.46202	2.83498	0	1.36351	3.66639	C_0:Wdr75
104	0.770088	-2.77359	1.64547	-1.68559	0.0918751	NA	2.97372	0.718502	1.64781	0.820674	0	0	0	0	C_0:Gm5526
105	0.807299	2.61797	1.69381	1.54561	0.122199	NA	0	0	0.823903	0	2.83498	1.436	1.36351	0	C_0:Gm8326
106	0.636842	1.20302	1.79838	0.668944	0.503531	NA	0.74343	0	0	0.820674	0.944994	0	1.36351	1.22213	C_0:Slc39a10
107	0.5531	0.062369	1.90775	0.0326923	0.97392	NA	0	1.437	0	0.820674	0.944994	0	0	1.22213	C_0:Cavin2
108	2.83339	-0.700774	0.872438	-0.803237	0.421838	NA	2.97372	3.59251	3.29561	4.10337	0.944994	0	4.09052	3.66639	C_0:Nabp1
109	10.1294	3.4217	0.605087	5.65489	1.55945e-08	NA	2.23029	0.718502	2.47171	1.64135	23.6248	15.796	14.9986	19.5541	C_0:Gm8420
110	7.23091	0.503585	0.535345	0.940674	0.346872	NA	9.66459	4.31101	4.11951	5.74472	9.44994	11.488	8.18104	4.88852	C_0:Stat4
111	5.29172	-1.54921	0.692093	-2.23845	0.025192	NA	6.69087	9.34052	11.5346	4.10337	2.83498	1.436	2.72701	3.66639	C_0:Gm3940
112	5.9522	0.379765	0.587442	0.646471	0.517974	NA	4.46058	8.62202	3.29561	4.10337	4.72497	7.17999	5.45403	9.77703	C_0:Stat1
113	7.25453	0.027355	0.523365	0.0522675	0.958316	NA	5.94744	7.90352	9.06293	5.74472	6.61496	5.744	10.9081	6.11064	C_0:Gls
114	4.68129	0.479625	0.668526	0.717437	0.473105	NA	5.20401	1.437	4.11951	4.92404	6.61496	8.61599	4.09052	2.44426	C_0:Nab1
115	1.88282	-0.560558	1.09922	-0.509962	0.610078	NA	4.46058	3.59251	0	0.820674	0.944994	1.436	1.36351	2.44426	C_0:Nemp2
116	1.43832	1.33926	1.37675	0.972764	0.330671	NA	0	0.718502	0	2.46202	0	2.872	5.45403	0	C_0:Mfsd6
117	2.39913	0.587094	0.902433	0.650568	0.515326	NA	1.48686	1.437	3.29561	1.64135	4.72497	1.436	2.72701	2.44426	C_0:Inpp1
118	1.41366	-1.0401	1.28592	-0.808837	0.418609	NA	2.97372	2.87401	0.823903	0.820674	0.944994	2.872	0	0	C_0:Hibch
119	0.734732	-0.27935	1.74976	-0.159651	0.873156	NA	0	1.437	0	1.64135	0	1.436	1.36351	0	C_0:Pms1
120	3.5938	-0.390032	0.753733	-0.517468	0.60483	NA	5.20401	4.31101	2.47171	4.10337	1.88999	2.872	5.45403	2.44426	C_0:Ormdl1
121	1.26232	0.167568	1.3036	0.128542	0.89772	NA	1.48686	1.437	0.823903	0.820674	0	4.308	0	1.22213	C_0:Osgepl1
122	10.7251	0.0502001	0.44606	0.112541	0.910394	NA	8.17773	8.62202	14.8303	10.6688	9.44994	11.488	5.45403	17.1098	C_0:Asnsd1
123	113.538	-0.0299341	0.141312	-0.211831	0.832239	0.903924	115.975	93.4052	121.114	128.025	107.729	123.496	115.898	102.659	C_0:Stk17b
124	1.66602	1.33345	1.12817	1.18196	0.237223	NA	1.48686	1.437	0	0.820674	2.83498	1.436	4.09052	1.22213	C_0:Gtf3c3
125	7.21746	-0.411382	0.551689	-0.745677	0.455863	NA	6.69087	7.18502	4.94342	13.9515	3.77997	7.17999	5.45403	8.5549	C_0:Pgap1
126	0.962782	-0.440383	1.48696	-0.296163	0.767106	NA	2.23029	0.718502	0	1.64135	1.88999	0	0	1.22213	C_0:Gm36955
127	21.5178	-0.00705665	0.301562	-0.0234003	0.981331	NA	21.5595	20.8365	22.2454	22.1582	25.5148	20.104	17.7256	21.9983	C_0:Ankrd44
128	0.814594	-1.89213	1.59717	-1.18468	0.236144	NA	0.74343	0.718502	1.64781	2.46202	0.944994	0	0	0	C_0:A130048G24Rik
129	46.5633	-0.0521167	0.208406	-0.250073	0.802531	0.884667	44.6058	45.9841	45.3147	53.3438	39.6897	44.516	47.7228	51.3294	C_0:Sf3b1
130	12.8588	-0.209548	0.391062	-0.535845	0.592066	NA	14.1252	13.6515	14.8303	12.3101	10.3949	12.924	13.6351	10.9992	C_0:Coq10b
131	1.5438	1.13612	1.15098	0.987092	0.323598	NA	1.48686	0.718502	1.64781	0	1.88999	1.436	2.72701	2.44426	C_0:Gm17971
132	12.4324	0.248851	0.404098	0.615817	0.538015	NA	11.1515	8.62202	13.1824	13.1308	18.8999	8.61599	13.6351	12.2213	C_0:Hspd1
133	58.5657	-0.0346045	0.18571	-0.186336	0.852181	0.914061	57.9875	58.9171	53.5537	66.4746	58.5896	63.184	57.2673	52.5515	C_0:Hspe1
134	19.6443	-0.322458	0.326205	-0.988514	0.322901	NA	23.0463	20.118	23.8932	20.5168	16.0649	11.488	16.3621	25.6647	C_0:Mob4
135	0.556216	0.0537449	1.83805	0.0292402	0.976673	NA	0.74343	0.718502	0	0.820674	0.944994	0	0	1.22213	C_0:Gm10561
136	2.26591	-0.685412	0.976926	-0.701601	0.482928	NA	2.23029	5.74801	2.47171	0.820674	2.83498	1.436	1.36351	1.22213	C_0:Mars2
137	16.6716	-0.435189	0.351462	-1.23822	0.215633	NA	21.5595	15.807	16.4781	22.9789	14.1749	11.488	14.9986	15.8877	C_0:Gm8292
138	0.701478	0.587392	1.69033	0.3475	0.728215	NA	0.74343	0.718502	0.823903	0	1.88999	1.436	0	0	C_0:1700066M21Rik
139	1.57412	0.683188	1.14106	0.598731	0.549352	NA	0.74343	0.718502	2.47171	0.820674	0.944994	4.308	1.36351	1.22213	C_0:Tyw5
140	3.74017	-0.74613	0.75552	-0.987572	0.323362	NA	5.20401	4.31101	2.47171	6.56539	1.88999	4.308	2.72701	2.44426	C_0:Maip1
141	2.63881	1.25032	0.907899	1.37715	0.168465	NA	1.48686	1.437	2.47171	0.820674	1.88999	4.308	1.36351	7.33277	C_0:Kctd18
142	18.1797	0.294645	0.341793	0.862054	0.388658	NA	15.612	12.933	15.6542	20.5168	12.2849	22.976	25.9066	19.5541	C_0:Bzw1
143	47.6238	0.191123	0.213885	0.893577	0.371548	0.56003	45.3492	35.9251	43.6669	52.5231	48.1947	66.056	47.7228	41.5524	C_0:Clk1
144	5.368	0.174287	0.604801	0.288172	0.773215	NA	5.20401	3.59251	7.41513	4.10337	6.61496	4.308	6.81754	4.88852	C_0:Ppil3
145	0.960046	1.97301	1.58563	1.2443	0.213388	NA	0.74343	0	0	0.820674	0.944994	0	2.72701	2.44426	C_0:Nif3l1
146	3.72574	0.936544	0.751952	1.24548	0.212954	NA	0.74343	2.1555	2.47171	4.92404	3.77997	4.308	4.09052	7.33277	C_0:Orc2
147	1.71744	-0.365536	1.08002	-0.338455	0.735021	NA	1.48686	2.1555	2.47171	1.64135	1.88999	2.872	0	1.22213	C_0:Fam126b
148	15.1952	-0.592867	0.384755	-1.54089	0.123342	NA	14.8686	19.3995	25.541	13.9515	15.1199	5.744	12.2716	14.6655	C_0:Ndufb3
149	0.692013	0.575471	1.69597	0.339318	0.734371	NA	0.74343	0.718502	0	0.820674	1.88999	0	1.36351	0	C_0:Gm20257
150	5.41013	-0.497251	0.624361	-0.796416	0.425791	NA	10.408	4.31101	5.76732	4.92404	4.72497	4.308	2.72701	6.11064	C_0:Cflar
151	4.27565	0.553586	0.724955	0.763614	0.445097	NA	6.69087	1.437	1.64781	4.10337	6.61496	4.308	8.18104	1.22213	C_0:Casp8
152	1.18798	0.0345774	1.28276	0.0269554	0.978495	NA	0.74343	0.718502	1.64781	1.64135	0.944994	0	1.36351	2.44426	C_0:Gm37760
153	2.3504	0.495679	0.918773	0.539501	0.589541	NA	2.23029	1.437	3.29561	0.820674	2.83498	2.872	4.09052	1.22213	C_0:Trak2
154	2.64681	-0.136903	0.866304	-0.158032	0.874432	NA	2.23029	2.1555	3.29561	3.28269	0.944994	2.872	2.72701	3.66639	C_0:Stradb
155	36.3089	-0.175394	0.238317	-0.735972	0.461748	0.652251	34.9412	43.8286	34.6039	40.213	30.2398	30.156	42.2687	34.2196	C_0:Sumo1
156	1.27437	0.359411	1.30564	0.275276	0.783104	NA	2.23029	1.437	0	0.820674	2.83498	2.872	0	0	C_0:D430013B06Rik
157	13.7339	-0.410251	0.400866	-1.02341	0.306113	NA	23.0463	17.244	9.88683	12.3101	10.3949	10.052	12.2716	14.6655	C_0:Nop58
158	1.33126	-0.130808	1.2281	-0.106512	0.915176	NA	0.74343	1.437	1.64781	1.64135	0.944994	2.872	1.36351	0	C_0:Bmpr2
159	6.46677	0.00804599	0.552985	0.0145501	0.988391	NA	7.4343	8.62202	4.11951	5.74472	8.50494	5.744	5.45403	6.11064	C_0:Fam117b
160	3.37408	0.932924	0.787632	1.18447	0.236228	NA	1.48686	2.1555	1.64781	4.10337	6.61496	4.308	5.45403	1.22213	C_0:Gm37531
161	5.9264	0.0474584	0.572583	0.0828848	0.933943	NA	5.94744	4.31101	6.59122	6.56539	6.61496	7.17999	4.09052	6.11064	C_0:Wdr12
162	0.604847	-0.393231	1.92602	-0.204167	0.838223	NA	2.23029	0.718502	0	0	1.88999	0	0	0	C_0:Carf
163	2.48637	-0.871803	0.9306	-0.936817	0.348853	NA	3.71715	4.31101	2.47171	2.46202	2.83498	2.872	0	1.22213	C_0:Gm15464
164	2.98443	0.27235	0.830322	0.328005	0.742908	NA	2.97372	2.1555	4.94342	0.820674	4.72497	4.308	2.72701	1.22213	C_0:Nbeal1
165	1.04702	2.98521	1.53345	1.94673	0.0515665	NA	0	0	0.823903	0	0.944994	1.436	2.72701	2.44426	C_0:Cyp20a1
166	0.696873	-2.61597	1.68918	-1.54866	0.121464	NA	0.74343	0.718502	2.47171	1.64135	0	0	0	0	C_0:Eif4a-ps4
167	1.61205	0.577905	1.1333	0.509932	0.610099	NA	2.23029	1.437	0	1.64135	3.77997	0	1.36351	2.44426	C_0:Cd28
168	2.23258	0.177804	0.921758	0.192896	0.84704	NA	2.97372	2.1555	1.64781	1.64135	2.83498	1.436	2.72701	2.44426	C_0:Ctla4
169	64.428	-0.485231	0.186984	-2.59504	0.00945803	0.0461302	63.935	89.0942	71.6795	77.1433	64.2596	50.26	47.7228	51.3294	C_0:Rpl18-ps1
170	0.701459	-0.280825	1.70811	-0.164406	0.869411	NA	1.48686	0.718502	0	0.820674	0	0	1.36351	1.22213	C_0:Icos
171	1.38966	-1.12237	1.30159	-0.862303	0.388521	NA	3.71715	0.718502	2.47171	0.820674	0.944994	0	0	2.44426	C_0:Rpl17-ps1
172	0.61179	-0.406333	1.82616	-0.222507	0.823919	NA	0.74343	1.437	0.823903	0	1.88999	0	0	0	C_0:Gm11599
173	4.81795	-0.448349	0.65512	-0.684377	0.493737	NA	5.94744	4.31101	6.59122	5.74472	6.61496	1.436	5.45403	2.44426	C_0:Ino80d
174	0.798669	1.6375	1.67525	0.977465	0.328339	NA	0.74343	0	0	0.820674	0.944994	1.436	0	2.44426	C_0:Rps27-ps1
175	0.886243	-0.895724	1.5715	-0.56998	0.568691	NA	0.74343	1.437	0.823903	1.64135	0	0	0	2.44426	C_0:Gm20342
176	4.13752	0.230322	0.712586	0.32322	0.746529	NA	6.69087	3.59251	3.29561	1.64135	5.66996	7.17999	1.36351	3.66639	C_0:Ndufs1
177	112.003	-0.147944	0.140992	-1.04931	0.294037	0.47696	110.028	114.242	117.818	131.308	122.849	86.1599	103.627	109.992	C_0:Eef1b2
178	0.717742	1.30849	1.87437	0.698095	0.485118	NA	0	0	1.64781	0	0	2.872	0	1.22213	C_0:Gm11605
179	0.629319	0.147678	1.92846	0.0765779	0.938959	NA	1.48686	0	0	0.820674	0	0	2.72701	0	C_0:Fastkd2
180	5.20581	-0.226237	0.623178	-0.363037	0.716577	NA	4.46058	5.74801	6.59122	5.74472	5.66996	7.17999	1.36351	4.88852	C_0:Klf7
181	3.31629	-0.115726	0.785027	-0.147417	0.882803	NA	2.23029	3.59251	2.47171	5.74472	5.66996	2.872	2.72701	1.22213	C_0:Creb1
182	0.654384	0.120819	1.8403	0.0656518	0.947655	NA	0	0.718502	0.823903	0.820674	0	2.872	0	0	C_0:Fzd5
183	5.71152	-0.0969317	0.596619	-0.162468	0.870937	NA	4.46058	7.18502	5.76732	6.56539	7.55995	2.872	2.72701	8.5549	C_0:Plekhm3
184	156.323	-0.233218	0.11881	-1.96294	0.0496533	0.14669	164.298	176.033	162.309	174.803	158.759	122.06	155.44	136.878	C_0:Rpl10a-ps1
185	1.45857	0.896861	1.24475	0.720513	0.471209	NA	0	0	3.29561	0.820674	0.944994	1.436	2.72701	2.44426	C_0:Idh1
186	1.88245	0.0272083	1.04807	0.0259603	0.979289	NA	1.48686	2.1555	0.823903	3.28269	4.72497	0	1.36351	1.22213	C_0:Pikfyve
187	2.86171	0.565838	0.860328	0.6577	0.510731	NA	1.48686	4.31101	0.823903	2.46202	1.88999	1.436	6.81754	3.66639	C_0:Gm8805
188	4.1775	0.574362	0.692465	0.829445	0.406853	NA	2.97372	2.1555	3.29561	4.92404	2.83498	4.308	6.81754	6.11064	C_0:Rpe
189	1.94268	-0.655104	1.13242	-0.5785	0.562927	NA	0	2.1555	4.94342	2.46202	1.88999	0	4.09052	0	C_0:Kansl1l
190	5.74565	1.72176	0.62228	2.76686	0.00565998	NA	2.97372	2.87401	1.64781	3.28269	11.3399	8.61599	5.45403	9.77703	C_0:Acadl
191	1.4449	-0.587037	1.22842	-0.477879	0.632736	NA	2.97372	0	1.64781	2.46202	1.88999	0	1.36351	1.22213	C_0:Gm15793
192	0.978493	-1.19405	1.53141	-0.779707	0.435564	NA	2.23029	0	1.64781	1.64135	0.944994	0	1.36351	0	C_0:Rpl31-ps14
193	2.84761	-0.289439	0.856162	-0.338066	0.735313	NA	2.97372	4.31101	1.64781	3.28269	0.944994	4.308	4.09052	1.22213	C_0:Lancl1
194	1.73064	-0.897487	1.16633	-0.769496	0.441599	NA	3.71715	3.59251	0	1.64135	0.944994	0	2.72701	1.22213	C_0:Ikzf2
195	2.92681	-0.16271	0.848508	-0.191759	0.847931	NA	3.71715	3.59251	4.11951	0.820674	2.83498	5.744	1.36351	1.22213	C_0:Atic
196	2.11517	1.46637	1.01433	1.44565	0.148276	NA	1.48686	1.437	1.64781	0	5.66996	2.872	1.36351	2.44426	C_0:Fn1
197	3.23871	-0.0318969	0.779483	-0.0409206	0.967359	NA	2.97372	2.1555	4.94342	3.28269	4.72497	1.436	2.72701	3.66639	C_0:Gm5528
198	7.80471	1.82873	0.554404	3.29855	0.000971843	NA	3.71715	3.59251	1.64781	4.92404	18.8999	10.052	12.2716	7.33277	C_0:Gm8885
199	1.32278	-1.81304	1.3744	-1.31915	0.18712	NA	2.97372	2.1555	0.823903	2.46202	0.944994	0	0	1.22213	C_0:Mreg
200	0.52469	-0.0222219	2.02188	-0.0109907	0.991231	NA	1.48686	0	0	0.820674	1.88999	0	0	0	C_0:Pecr
201	1.5751	1.13002	1.21818	0.927633	0.353598	NA	1.48686	0	2.47171	0	1.88999	4.308	0	2.44426	C_0:Xrcc5
202	7.26127	-0.167357	0.519958	-0.321867	0.747553	NA	5.94744	9.34052	8.23903	7.38606	8.50494	5.744	6.81754	6.11064	C_0:Gm15843
203	0.867609	0.957901	1.56237	0.613108	0.539805	NA	0	0	0.823903	1.64135	1.88999	0	1.36351	1.22213	C_0:Smarcal1
204	936.091	-0.286964	0.0593023	-4.839	1.30493e-06	5.58966e-05	973.893	1073.44	977.149	1091.5	870.339	854.419	865.827	782.163	C_0:Rpl37a
205	0.809348	-0.581773	1.67909	-0.34648	0.728982	NA	1.48686	1.437	0.823903	0	0	0	2.72701	0	C_0:Igfbp5
206	0.686341	-0.376404	1.71573	-0.219384	0.826351	NA	0.74343	0.718502	1.64781	0	0.944994	1.436	0	0	C_0:Tns1
207	91.0058	0.170149	0.152832	1.11331	0.265575	0.450172	75.0864	78.3167	90.6293	99.3015	100.169	99.0839	91.355	94.1039	C_0:Arpc2
208	12.9203	-0.183309	0.401397	-0.456677	0.647903	NA	11.8949	15.0885	15.6542	12.3101	12.2849	17.232	5.45403	13.4434	C_0:Aamp
209	3.72049	-0.874143	0.78383	-1.11522	0.264756	NA	2.97372	5.02951	4.11951	7.38606	4.72497	4.308	0	1.22213	C_0:Pnkd
210	1.11887	-0.52764	1.38173	-0.381869	0.702559	NA	2.23029	2.1555	0	0.820674	0.944994	1.436	1.36351	0	C_0:Tmbim1
211	5.06225	0.00228924	0.64597	0.00354389	0.997172	NA	3.71715	3.59251	7.41513	5.74472	4.72497	1.436	4.09052	9.77703	C_0:Ctdsp1
212	2.44532	0.394255	0.926793	0.425397	0.670547	NA	3.71715	2.1555	0	2.46202	1.88999	4.308	1.36351	3.66639	C_0:Usp37
213	1.58304	-1.3509	1.21164	-1.11494	0.264877	NA	2.97372	2.87401	0.823903	2.46202	0.944994	0	1.36351	1.22213	C_0:Cnot9
214	1.28502	0.329524	1.23117	0.267651	0.788968	NA	0.74343	1.437	0.823903	1.64135	2.83498	1.436	1.36351	0	C_0:Zfp142
215	0.820075	-1.01102	1.60126	-0.63139	0.527785	NA	1.48686	0.718502	0.823903	1.64135	1.88999	0	0	0	C_0:Bcs1l
216	1.93618	0.547353	1.05146	0.520567	0.602669	NA	0.74343	2.87401	0.823903	1.64135	0	2.872	4.09052	2.44426	C_0:Rnf25
217	0.519613	-1.09314	1.89665	-0.576352	0.564377	NA	0.74343	0	1.64781	0.820674	0.944994	0	0	0	C_0:Ttll4
218	0.643664	-1.39291	1.71251	-0.81337	0.416006	NA	0.74343	0.718502	0.823903	1.64135	0	0	0	1.22213	C_0:Nhej1
219	10.4476	-0.218156	0.47097	-0.463206	0.643217	NA	11.8949	6.46651	8.23903	18.0548	6.61496	8.61599	16.3621	7.33277	C_0:Cnppd1
220	2.44113	0.445115	0.900766	0.494152	0.621199	NA	1.48686	2.87401	2.47171	1.64135	5.66996	1.436	2.72701	1.22213	C_0:Retreg2
221	6.71953	0.394711	0.542995	0.726916	0.467278	NA	8.17773	5.02951	4.94342	4.92404	7.55995	10.052	8.18104	4.88852	C_0:Zfand2b
222	0.940922	-0.0184313	1.51375	-0.0121759	0.990285	NA	0.74343	2.1555	0	0.820674	0	0	1.36351	2.44426	C_0:Atg9a
223	1.17105	1.54781	1.51511	1.02159	0.306977	NA	0	1.437	0.823903	0	0	5.744	1.36351	0	C_0:Ankzf1
224	5.22659	-0.431105	0.649002	-0.664258	0.506525	NA	5.94744	4.31101	3.29561	10.6688	5.66996	1.436	6.81754	3.66639	C_0:Stk16
225	11.6718	0.259456	0.424795	0.610779	0.541346	NA	10.408	7.90352	12.3585	12.3101	15.1199	11.488	5.45403	18.3319	C_0:Tuba4a
226	1.50287	0.630654	1.14041	0.553007	0.580259	NA	0.74343	0.718502	0.823903	2.46202	1.88999	1.436	2.72701	1.22213	C_0:Dnajb2
227	4.02971	-0.0376553	0.704708	-0.053434	0.957386	NA	3.71715	4.31101	3.29561	4.92404	3.77997	7.17999	1.36351	3.66639	C_0:Dnpep
228	1.84996	1.58716	1.09901	1.44418	0.14869	NA	1.48686	1.437	0	0.820674	5.66996	1.436	2.72701	1.22213	C_0:Gmppa
229	1.36194	0.370621	1.24461	0.297781	0.76587	NA	1.48686	0	2.47171	0.820674	0.944994	0	2.72701	2.44426	C_0:Chpf
230	1.80327	1.47651	1.07625	1.37191	0.170092	NA	0.74343	1.437	0.823903	0.820674	3.77997	2.872	2.72701	1.22213	C_0:Stk11ip
231	8.40118	-0.00378188	0.49442	-0.00764913	0.993897	NA	7.4343	12.2145	6.59122	7.38606	9.44994	11.488	4.09052	8.5549	C_0:Farsb
232	2.10871	-0.500066	0.973336	-0.513765	0.607416	NA	1.48686	3.59251	2.47171	2.46202	2.83498	1.436	1.36351	1.22213	C_0:Acsl3
233	1.59744	0.734187	1.20222	0.610691	0.541404	NA	1.48686	0.718502	0	2.46202	0	1.436	5.45403	1.22213	C_0:Utp14b
234	1.28306	-0.208546	1.2501	-0.166824	0.867509	NA	0.74343	0.718502	2.47171	1.64135	1.88999	1.436	1.36351	0	C_0:Gm6159
235	4.65291	0.0536398	0.68423	0.0783945	0.937514	NA	3.71715	2.87401	3.29561	8.20674	1.88999	7.17999	2.72701	7.33277	C_0:Ap1s3
236	1.90612	-2.31926	1.29056	-1.7971	0.0723193	NA	4.46058	2.1555	4.11951	1.64135	0	2.872	0	0	C_0:Wdfy1
237	3.57812	-0.934741	0.808755	-1.15578	0.247772	NA	5.94744	2.87401	3.29561	6.56539	2.83498	5.744	1.36351	0	C_0:Mrpl44
238	2.74465	0.266196	0.890779	0.298835	0.765066	NA	4.46058	1.437	1.64781	2.46202	1.88999	0	2.72701	7.33277	C_0:Serpine2
239	4.27658	-0.404678	0.694694	-0.582528	0.560211	NA	5.20401	4.31101	3.29561	6.56539	3.77997	5.744	4.09052	1.22213	C_0:Cul3
240	11.8789	0.263011	0.42255	0.622438	0.533654	NA	8.92116	16.5255	6.59122	10.6688	9.44994	15.796	13.6351	13.4434	C_0:Dock10
241	5.15307	-0.366208	0.635649	-0.576116	0.564537	NA	8.17773	3.59251	4.11951	7.38606	5.66996	5.744	4.09052	2.44426	C_0:Gm38062
242	2.30176	0.00356002	0.941851	0.00377981	0.996984	NA	1.48686	2.1555	0.823903	4.92404	3.77997	1.436	1.36351	2.44426	C_0:A630081D01Rik
243	0.936021	-0.0641582	1.56688	-0.0409465	0.967339	NA	0.74343	1.437	0	1.64135	0	0	0	3.66639	C_0:Rhbdd1
244	10.1744	0.212073	0.44166	0.480173	0.631104	NA	9.66459	7.90352	12.3585	8.20674	14.1749	7.17999	10.9081	10.9992	C_0:Mff
245	3.92763	0.227463	0.724586	0.313921	0.753581	NA	2.23029	3.59251	5.76732	3.28269	8.50494	2.872	2.72701	2.44426	C_0:Agfg1
246	5.72763	0.640534	0.59575	1.07517	0.282297	NA	2.23029	5.02951	4.11951	6.56539	6.61496	8.61599	4.09052	8.5549	C_0:Trip12
247	7.13992	0.244223	0.551002	0.443235	0.657595	NA	5.20401	7.90352	9.06293	4.10337	9.44994	2.872	13.6351	4.88852	C_0:C130026I21Rik
248	7.54858	0.286151	0.514656	0.556004	0.578208	NA	7.4343	6.46651	8.23903	4.92404	5.66996	8.61599	6.81754	12.2213	C_0:Rpl19-ps1
249	3.79957	-0.399016	0.768987	-0.518886	0.603841	NA	0.74343	3.59251	6.59122	6.56539	3.77997	2.872	1.36351	4.88852	C_0:A530032D15Rik
250	12.0474	-0.181958	0.407193	-0.44686	0.654976	NA	12.6383	15.807	12.3585	10.6688	13.2299	10.052	8.18104	13.4434	C_0:A530040E14Rik
251	1.5076	-3.72809	1.44275	-2.58401	0.00976585	NA	0.74343	1.437	8.23903	1.64135	0	0	0	0	C_0:Gm16026
252	18.7676	-0.197245	0.334527	-0.589623	0.555443	NA	20.816	20.118	22.2454	18.0548	26.4598	12.924	13.6351	15.8877	C_0:Sp110
253	21.6792	0.0423138	0.313625	0.134918	0.892676	NA	24.5332	18.681	23.0693	18.8755	19.8449	17.232	34.0877	17.1098	C_0:Sp140
254	28.2068	-0.00583576	0.272852	-0.021388	0.982936	NA	28.9938	23.7106	32.9561	27.0822	24.5698	37.336	20.4526	30.5532	C_0:Sp100
255	14.5797	-0.449679	0.371407	-1.21074	0.225994	NA	14.8686	16.5255	16.4781	19.6962	13.2299	11.488	10.9081	13.4434	C_0:A630001G21Rik
256	7.15357	-0.189978	0.541687	-0.350715	0.725802	NA	8.17773	7.90352	6.59122	8.20674	11.3399	8.61599	2.72701	3.66639	C_0:Cab39
257	3.57035	1.67607	0.800574	2.09359	0.0362967	NA	0.74343	2.87401	1.64781	1.64135	9.44994	4.308	5.45403	2.44426	C_0:Itm2c
258	0.751256	1.60453	1.69656	0.945756	0.344273	NA	0.74343	0.718502	0	0	1.88999	1.436	0	1.22213	C_0:Gpr55
259	5.19023	0.651439	0.612448	1.06366	0.287481	NA	5.20401	4.31101	3.29561	3.28269	6.61496	5.744	8.18104	4.88852	C_0:Psmd1
260	2.81753	-0.145051	0.894437	-0.16217	0.871172	NA	2.97372	0	4.11951	4.92404	2.83498	1.436	1.36351	4.88852	C_0:B3gnt7
261	76.0251	0.155957	0.166371	0.937405	0.34855	0.533137	82.5207	66.8206	76.623	62.3712	88.8294	77.5439	77.7199	75.772	C_0:Ncl
262	440.019	-0.0434092	0.0744715	-0.582897	0.559963	0.727389	443.084	447.626	477.864	421.006	463.992	410.696	428.141	427.745	C_0:Ptma
263	2.52896	0.395843	0.903602	0.438072	0.661334	NA	1.48686	2.1555	2.47171	2.46202	1.88999	7.17999	1.36351	1.22213	C_0:Pde6d
264	1.82446	0.0804555	1.07751	0.0746678	0.940479	NA	1.48686	1.437	4.11951	0	0.944994	1.436	2.72701	2.44426	C_0:Cops7b
265	1.21821	0.116483	1.30203	0.0894626	0.928714	NA	1.48686	1.437	0	1.64135	0.944994	2.872	1.36351	0	C_0:Dis3l2
266	8.08325	-0.535699	0.527303	-1.01592	0.309666	NA	8.92116	10.7775	6.59122	11.4894	1.88999	7.17999	6.81754	10.9992	C_0:Gm6136
267	13.8804	-0.488195	0.389638	-1.25295	0.210226	NA	14.1252	15.0885	18.1259	18.0548	16.0649	8.61599	13.6351	7.33277	C_0:Eif4e2
268	5.91413	0.637379	0.572581	1.11317	0.265636	NA	5.20401	4.31101	4.11951	4.92404	8.50494	7.17999	8.18104	4.88852	C_0:Gigyf2
269	20.9956	-0.114803	0.31061	-0.369604	0.711678	NA	17.0989	25.1476	23.8932	21.3375	22.6798	20.104	21.8161	15.8877	C_0:Inpp5d
270	2.35217	-0.105572	0.94802	-0.11136	0.911331	NA	2.23029	3.59251	0.823903	3.28269	4.72497	1.436	2.72701	0	C_0:Atg16l1
271	1.03861	-0.338263	1.51518	-0.22325	0.823341	NA	0.74343	1.437	0	2.46202	0	0	0	3.66639	C_0:Sag
272	19.4484	0.599241	0.324573	1.84624	0.0648572	NA	17.0989	18.681	15.6542	10.6688	27.4048	20.104	19.0891	26.8868	C_0:Dgkd
273	3.23456	0.841794	0.800291	1.05186	0.292863	NA	3.71715	0.718502	2.47171	2.46202	4.72497	4.308	1.36351	6.11064	C_0:4833421G17Rik
274	9.56326	0.54831	0.467934	1.17177	0.24129	NA	10.408	6.46651	5.76732	8.20674	10.3949	18.668	6.81754	9.77703	C_0:Gm38365
275	1.2113	2.4196	1.4794	1.63552	0.101939	NA	0	0.718502	0	0.820674	2.83498	2.872	0	2.44426	C_0:Usp40
276	1.3105	-0.436782	1.2485	-0.349847	0.726454	NA	1.48686	1.437	1.64781	1.64135	2.83498	1.436	0	0	C_0:Hjurp
277	2.67248	1.25346	0.913253	1.37252	0.169901	NA	2.97372	0	2.47171	0.820674	2.83498	5.744	4.09052	2.44426	C_0:Arl4c
278	1.5157	1.10094	1.16326	0.946428	0.34393	NA	0	1.437	1.64781	0.820674	2.83498	1.436	2.72701	1.22213	C_0:Ackr3
279	8.41671	0.370215	0.50758	0.729372	0.465774	NA	11.1515	7.90352	4.94342	5.74472	14.1749	2.872	9.54455	10.9992	C_0:Cops8
280	1.11313	0.304991	1.37081	0.222489	0.823933	NA	0	0.718502	2.47171	0.820674	0.944994	0	2.72701	1.22213	C_0:Col6a3
281	13.4475	0.184701	0.380353	0.485603	0.627249	NA	14.1252	12.2145	10.7107	13.1308	13.2299	17.232	12.2716	14.6655	C_0:Lrrfip1
282	0.848832	-1.89172	1.60313	-1.18001	0.237995	NA	0.74343	0.718502	0.823903	3.28269	0	0	0	1.22213	C_0:Gm7776
283	1.43065	-0.282	1.23124	-0.229037	0.81884	NA	2.23029	1.437	0.823903	1.64135	0	0	4.09052	1.22213	C_0:Ramp1
284	5.03727	-1.44825	0.691605	-2.09404	0.0362561	NA	4.46058	7.90352	9.06293	8.20674	2.83498	1.436	2.72701	3.66639	C_0:Ube2f
285	1.37582	0.568393	1.19556	0.475419	0.634489	NA	1.48686	1.437	0.823903	0.820674	3.77997	1.436	0	1.22213	C_0:Scly
286	5.92827	1.05585	0.602212	1.75329	0.0795515	NA	2.23029	7.18502	3.29561	2.46202	6.61496	11.488	6.81754	7.33277	C_0:Ilkap
287	12.0716	0.106503	0.405954	0.262353	0.793049	NA	11.8949	12.2145	11.5346	10.6688	10.3949	15.796	8.18104	15.8877	C_0:Hes6
288	0.696679	2.35141	1.76884	1.32935	0.183733	NA	0	0	0	0.820674	0.944994	0	1.36351	2.44426	C_0:Per2
289	0.654127	-1.4144	1.78139	-0.793989	0.427202	NA	0	0.718502	2.47171	0.820674	0	0	0	1.22213	C_0:Traf3ip1
290	1.98267	-0.76147	1.03544	-0.735407	0.462092	NA	3.71715	1.437	3.29561	1.64135	1.88999	1.436	0	2.44426	C_0:Hdac4
291	11.5716	0.412527	0.417893	0.98716	0.323564	NA	11.8949	7.90352	8.23903	11.4894	9.44994	11.488	14.9986	17.1098	C_0:Ndufa10
292	25.5812	-0.146293	0.294775	-0.496287	0.619692	NA	37.9149	23.7106	23.8932	22.1582	25.5148	15.796	29.9972	25.6647	C_0:Cops9
293	1.74917	1.41035	1.13484	1.24278	0.213949	NA	1.48686	0	0.823903	1.64135	4.72497	2.872	0	2.44426	C_0:Dusp28
294	5.34647	-0.423555	0.628872	-0.673516	0.500619	NA	5.94744	9.34052	6.59122	2.46202	3.77997	4.308	5.45403	4.88852	C_0:Rnpepl1
295	2.01839	2.10127	1.09515	1.9187	0.0550225	NA	1.48686	0.718502	0.823903	0	3.77997	4.308	1.36351	3.66639	C_0:Capn10
296	1.86522	-0.862147	1.10758	-0.778409	0.436328	NA	2.23029	2.1555	3.29561	1.64135	0	2.872	2.72701	0	C_0:Mterf4
297	3.77402	0.183663	0.742887	0.247228	0.804732	NA	2.97372	2.87401	1.64781	6.56539	3.77997	7.17999	2.72701	2.44426	C_0:Gm7867
298	3.64312	0.276209	0.736504	0.375027	0.70764	NA	4.46058	2.87401	4.11951	1.64135	2.83498	2.872	5.45403	4.88852	C_0:Ppp1r7
299	4.76339	0.469998	0.638978	0.735547	0.462006	NA	4.46058	4.31101	4.11951	3.28269	8.50494	4.308	5.45403	3.66639	C_0:Hdlbp
300	4.4763	1.84948	0.756298	2.44543	0.0144679	NA	4.46058	1.437	1.64781	0	3.77997	10.052	9.54455	4.88852	C_0:Stk25
301	0.993198	-0.0320817	1.45618	-0.0220314	0.982423	NA	0.74343	0.718502	0	2.46202	0	1.436	1.36351	1.22213	C_0:Thap4
302	4.02745	0.901708	0.725269	1.24327	0.213767	NA	4.46058	4.31101	0.823903	1.64135	6.61496	4.308	2.72701	7.33277	C_0:Atg4b
303	7.99896	-0.086465	0.513182	-0.168488	0.866199	NA	9.66459	8.62202	5.76732	9.02741	7.55995	7.17999	2.72701	13.4434	C_0:Dtymk
304	4.57775	-0.639231	0.680701	-0.939077	0.347691	NA	7.4343	4.31101	3.29561	7.38606	3.77997	1.436	4.09052	4.88852	C_0:Ing5
305	1.0315	-0.360607	1.3788	-0.261536	0.793679	NA	0.74343	1.437	1.64781	0.820674	0.944994	1.436	0	1.22213	C_0:D2hgdh
306	7.69217	0.567975	0.538779	1.05419	0.291796	NA	6.69087	6.46651	9.88683	1.64135	6.61496	5.744	12.2716	12.2213	C_0:Fam174a
307	0.97508	1.30435	1.5018	0.868527	0.385106	NA	1.48686	0	0	0.820674	2.83498	1.436	0	1.22213	C_0:BC055308
308	371.869	-0.193631	0.0837899	-2.31091	0.0208381	0.0822389	386.584	434.693	374.052	390.641	358.153	381.976	340.877	307.976	C_0:Gm15427
309	12.2208	0.314935	0.410306	0.767561	0.442748	NA	9.66459	12.2145	14.8303	6.56539	10.3949	15.796	13.6351	14.6655	C_0:St8sia4
310	0.747055	-1.66478	1.64878	-1.0097	0.312637	NA	0.74343	0.718502	2.47171	0.820674	0	0	0	1.22213	C_0:Gm37642
311	7.48926	-0.185105	0.517017	-0.358026	0.720324	NA	8.92116	6.46651	9.06293	7.38606	5.66996	4.308	9.54455	8.5549	C_0:D1Ertd622e
312	1.37377	-1.73911	1.40893	-1.23435	0.217073	NA	1.48686	4.31101	0.823903	1.64135	0	0	2.72701	0	C_0:Ppip5k2
313	2.67344	-0.3494	0.900956	-0.387811	0.698156	NA	2.97372	5.74801	2.47171	0.820674	2.83498	2.872	0	3.66639	C_0:Gin1
314	0.760804	-1.65883	1.69413	-0.979162	0.3275	NA	0	1.437	0.823903	2.46202	0	0	1.36351	0	C_0:Pam
315	3.38454	-0.855456	0.81077	-1.05512	0.291373	NA	5.94744	6.46651	2.47171	2.46202	2.83498	4.308	1.36351	1.22213	C_0:Gm3531
316	0.636842	1.20302	1.79838	0.668944	0.503531	NA	0.74343	0	0	0.820674	0.944994	0	1.36351	1.22213	C_0:Tdpx-ps1
317	1.03825	-1.32699	1.51732	-0.874562	0.381812	NA	2.23029	2.87401	0	0.820674	0.944994	1.436	0	0	C_0:Psmb6-ps2
318	1.52063	0.697579	1.15882	0.601973	0.547192	NA	0.74343	2.1555	0	1.64135	0.944994	2.872	1.36351	2.44426	C_0:Gm3608
319	0.859214	-0.939752	1.5808	-0.594479	0.552192	NA	1.48686	1.437	0	1.64135	0.944994	0	1.36351	0	C_0:Pign
320	1.02068	-2.2031	1.56049	-1.4118	0.158008	NA	3.71715	1.437	1.64781	0	0	0	1.36351	0	C_0:Gm20302
321	7.3292	-0.600545	0.534389	-1.1238	0.261099	NA	7.4343	7.90352	10.7107	9.84808	9.44994	4.308	4.09052	4.88852	C_0:2310035C23Rik
322	0.959364	-0.0879977	1.4242	-0.0617874	0.950732	NA	0.74343	0.718502	1.64781	0.820674	0.944994	1.436	1.36351	0	C_0:Gm7160
323	2.17205	-0.458121	0.973824	-0.470435	0.638044	NA	2.23029	2.87401	2.47171	2.46202	0.944994	0	2.72701	3.66639	C_0:Zcchc2
324	2.33742	0.494822	0.919227	0.538302	0.590368	NA	1.48686	2.1555	1.64781	2.46202	2.83498	1.436	5.45403	1.22213	C_0:Phlpp1
325	9.56812	0.400604	0.460489	0.869953	0.384326	NA	11.1515	5.74801	9.88683	6.56539	14.1749	8.61599	8.18104	12.2213	C_0:Bcl2
326	2.02513	-0.240206	1.02587	-0.234149	0.814869	NA	1.48686	0.718502	4.94342	1.64135	0.944994	1.436	1.36351	3.66639	C_0:Kdsr
327	9.52204	-0.132733	0.463498	-0.286372	0.774593	NA	8.17773	7.90352	12.3585	11.4894	10.3949	12.924	6.81754	6.11064	C_0:Vps4b
328	1.43125	-1.28259	1.27583	-1.00529	0.314756	NA	3.71715	2.1555	0.823903	1.64135	1.88999	0	0	1.22213	C_0:Gm6028
329	12.742	0.78882	0.405164	1.94691	0.0515452	NA	11.1515	9.34052	10.7107	5.74472	11.3399	21.54	14.9986	17.1098	C_0:Tsn
330	6.04148	-0.170734	0.572352	-0.298303	0.765472	NA	5.94744	5.02951	5.76732	9.02741	6.61496	5.744	4.09052	6.11064	C_0:Nifk
331	5.4142	0.608256	0.637767	0.953728	0.340221	NA	0.74343	7.18502	4.11951	4.92404	4.72497	10.052	5.45403	6.11064	C_0:Clasp1
332	2.63508	-0.137051	0.900865	-0.152133	0.879082	NA	1.48686	2.87401	3.29561	3.28269	0.944994	4.308	0	4.88852	C_0:2900060B14Rik
333	1.09808	-1.4126	1.50812	-0.936662	0.348932	NA	0	0.718502	3.29561	2.46202	0.944994	0	1.36351	0	C_0:Ralb
334	2.87482	-0.680332	0.863012	-0.788323	0.430508	NA	5.20401	2.1555	3.29561	3.28269	0.944994	4.308	1.36351	2.44426	C_0:Tmem185b
335	0.569215	-1.08708	1.95115	-0.557147	0.577427	NA	0	0.718502	2.47171	0	0	0	1.36351	0	C_0:Gm37219
336	1.73264	-0.150049	1.2326	-0.121734	0.90311	NA	0	1.437	0.823903	4.92404	0	0	5.45403	1.22213	C_0:Ptpn4
337	1.55267	1.58951	1.19121	1.33437	0.182082	NA	0	0.718502	0.823903	1.64135	3.77997	2.872	1.36351	1.22213	C_0:Tmem177
338	11.8529	0.351814	0.420356	0.836945	0.402624	NA	9.66459	8.62202	7.41513	16.4135	17.0099	11.488	9.54455	14.6655	C_0:Dbi
339	1.47998	-0.014792	1.1699	-0.0126439	0.989912	NA	2.23029	2.87401	0.823903	0	1.88999	1.436	1.36351	1.22213	C_0:3110009E18Rik
340	1.43689	0.924966	1.24173	0.7449	0.456332	NA	0.74343	0.718502	2.47171	0	1.88999	4.308	1.36351	0	C_0:Steap3
341	3.99373	-0.332406	0.716238	-0.4641	0.642576	NA	4.46058	2.87401	4.94342	5.74472	5.66996	4.308	2.72701	1.22213	C_0:Insig2
342	1.44676	1.47754	1.21045	1.22066	0.222216	NA	0.74343	1.437	0.823903	0	1.88999	2.872	1.36351	2.44426	C_0:Ccdc93
343	12.2622	-0.691755	0.418821	-1.65167	0.0986011	NA	16.3555	19.3995	14.8303	9.84808	8.50494	8.61599	9.54455	10.9992	C_0:Ddx18
344	1.53119	-0.722989	1.16835	-0.618811	0.536041	NA	2.23029	1.437	0.823903	3.28269	1.88999	0	1.36351	1.22213	C_0:Gm28911
345	45.6833	0.225769	0.215275	1.04875	0.294294	0.47696	52.0401	37.3621	41.1951	37.751	52.9196	56.004	49.0863	39.1081	C_0:Actr3
346	0.595721	0.0167779	1.87323	0.00895666	0.992854	NA	0.74343	0	0	1.64135	0.944994	1.436	0	0	C_0:Slc35f5
347	1.3264	-0.0996487	1.23767	-0.0805131	0.935829	NA	0.74343	2.1555	1.64781	0.820674	0	1.436	1.36351	2.44426	C_0:Mgat5
348	0.778969	0.725591	1.64762	0.440388	0.659656	NA	0.74343	0.718502	0	0.820674	0	0	2.72701	1.22213	C_0:Gm37510
349	5.02267	-0.0328017	0.62342	-0.0526157	0.958038	NA	5.20401	5.02951	4.94342	4.92404	3.77997	7.17999	5.45403	3.66639	C_0:Gm8451
350	11.342	0.259002	0.442507	0.585306	0.558342	NA	11.8949	12.2145	5.76732	10.6688	5.66996	15.796	17.7256	10.9992	C_0:Tmem163
351	7.46832	0.142986	0.515279	0.277493	0.781401	NA	8.92116	7.90352	7.41513	4.10337	7.55995	5.744	9.54455	8.5549	C_0:Ccnt2
352	3.3119	0.9091	0.830377	1.0948	0.273603	NA	4.46058	2.1555	2.47171	0	1.88999	2.872	4.09052	8.5549	C_0:Rab3gap1
353	33.7957	-0.365504	0.247762	-1.47522	0.140153	NA	44.6058	35.9251	33.78	38.5717	34.9648	24.412	29.9972	28.109	C_0:Rpl28-ps1
354	13.9228	0.102169	0.38079	0.268308	0.788462	NA	13.3817	16.5255	10.7107	13.1308	14.1749	14.36	9.54455	19.5541	C_0:R3hdm1
355	17.0074	0.311754	0.339326	0.918746	0.358229	NA	15.612	12.2145	15.6542	17.2341	18.8999	20.104	20.4526	15.8877	C_0:Ubxn4
356	3.75024	1.30513	0.769846	1.69531	0.0900164	NA	1.48686	2.1555	1.64781	3.28269	1.88999	4.308	5.45403	9.77703	C_0:Mcm6
357	7.14862	0.344336	0.529601	0.65018	0.515576	NA	5.20401	8.62202	4.11951	7.38606	9.44994	4.308	9.54455	8.5549	C_0:Dars
358	0.96384	-1.1991	1.55567	-0.770794	0.440829	NA	0	1.437	0.823903	3.28269	0.944994	0	0	1.22213	C_0:Gm6170
359	22.3689	0.394757	0.309247	1.27651	0.201775	NA	17.0989	23.7106	13.1824	23.7995	33.0748	24.412	20.4526	23.2204	C_0:Cxcr4
360	3.9141	-0.114193	0.72362	-0.157808	0.874608	NA	5.20401	5.02951	4.11951	1.64135	1.88999	4.308	5.45403	3.66639	C_0:Rpl31-ps9
361	2.01939	0.169015	1.04032	0.162464	0.87094	NA	0.74343	4.31101	0	2.46202	1.88999	1.436	4.09052	1.22213	C_0:Gm15675
362	23.1967	0.202911	0.297813	0.681338	0.495658	NA	23.7898	24.4291	14.0063	23.7995	24.5698	28.72	21.8161	24.4426	C_0:Cd55
363	3.04591	0.145558	0.803402	0.181177	0.856229	NA	2.97372	1.437	4.11951	3.28269	4.72497	1.436	2.72701	3.66639	C_0:Yod1
364	1.9492	-0.460373	1.05998	-0.43432	0.664056	NA	3.71715	0.718502	2.47171	2.46202	3.77997	0	0	2.44426	C_0:Gm15848
365	45.9792	-0.0985595	0.216123	-0.456033	0.648366	0.801927	46.8361	48.1396	43.6669	52.5231	51.9747	45.952	28.6337	50.1073	C_0:Fcmr
366	0.750676	0.684445	1.66259	0.411675	0.680578	NA	0	1.437	0.823903	0	0.944994	1.436	1.36351	0	C_0:Il10
367	3.34022	0.720074	0.810901	0.887992	0.374545	NA	4.46058	0	3.29561	2.46202	4.72497	1.436	5.45403	4.88852	C_0:Mapkapk2
368	2.11428	0.564182	0.998483	0.565039	0.572047	NA	0.74343	2.1555	1.64781	2.46202	5.66996	2.872	1.36351	0	C_0:Eif2d
369	6.9732	0.106035	0.554141	0.19135	0.848251	NA	9.66459	6.46651	4.94342	5.74472	7.55995	11.488	1.36351	8.5549	C_0:Rassf5
370	1.11525	0.324233	1.32741	0.24426	0.807029	NA	1.48686	0	1.64781	0.820674	0.944994	1.436	1.36351	1.22213	C_0:Ikbke
371	0.986868	0.589815	1.48308	0.397695	0.690855	NA	0.74343	0	0	2.46202	1.88999	1.436	1.36351	0	C_0:Ctse
372	1.04541	-1.12142	1.51425	-0.74058	0.458948	NA	1.48686	0.718502	0.823903	2.46202	0	2.872	0	0	C_0:Slc41a1
373	1.55032	-1.24858	1.28991	-0.967954	0.333068	NA	0	2.1555	2.47171	4.10337	0.944994	0	2.72701	0	C_0:Rab29
374	15.5258	-0.400099	0.384987	-1.03925	0.298687	NA	17.8423	21.555	18.9498	13.1308	17.9549	7.17999	6.81754	20.7762	C_0:Nucks1
375	6.58501	-0.179262	0.55463	-0.323209	0.746537	NA	8.17773	7.18502	7.41513	4.92404	4.72497	10.052	4.09052	6.11064	C_0:Elk4
376	2.3142	-0.241756	0.92381	-0.261694	0.793557	NA	1.48686	3.59251	3.29561	1.64135	1.88999	1.436	2.72701	2.44426	C_0:Mfsd4a
377	3.34842	-0.0270761	0.806589	-0.0335687	0.973221	NA	4.46058	6.46651	0.823903	1.64135	2.83498	4.308	1.36351	4.88852	C_0:Nuak2
378	1.41387	-1.10795	1.23924	-0.894052	0.371294	NA	2.23029	1.437	2.47171	1.64135	0.944994	0	1.36351	1.22213	C_0:Rbbp5
379	9.46053	0.0616557	0.453191	0.136048	0.891783	NA	9.66459	10.059	9.88683	7.38606	10.3949	10.052	10.9081	7.33277	C_0:Mdm4
380	4.82989	-0.732112	0.659759	-1.10967	0.267143	NA	3.71715	6.46651	5.76732	8.20674	3.77997	4.308	2.72701	3.66639	C_0:Gm29257
381	2.49797	-1.56759	1.00516	-1.55955	0.118866	NA	4.46058	2.87401	4.94342	2.46202	0	1.436	1.36351	2.44426	C_0:Pik3c2b
382	4.13924	0.591095	0.698647	0.846057	0.397521	NA	2.97372	4.31101	2.47171	3.28269	2.83498	7.17999	2.72701	7.33277	C_0:Ppp1r15b
383	57.827	0.0477758	0.187134	0.255302	0.79849	0.884667	52.0401	57.4801	52.7298	65.6539	60.4796	53.132	59.9943	61.1064	C_0:Snrpe
384	1.92026	2.03588	1.13541	1.79308	0.0729597	NA	0	1.437	1.64781	0	5.66996	1.436	2.72701	2.44426	C_0:Lax1
385	56.4387	0.514573	0.191015	2.69388	0.00706251	0.0389495	49.8098	42.3916	41.1951	53.3438	75.5995	60.312	64.0848	64.7728	C_0:Btg2
386	2.57211	-0.0142308	0.917093	-0.0155173	0.98762	NA	2.23029	2.1555	3.29561	2.46202	1.88999	7.17999	1.36351	0	C_0:Gm8618
387	1.03132	-1.35252	1.53182	-0.882953	0.377262	NA	3.71715	0.718502	1.64781	0	0.944994	0	0	1.22213	C_0:Chil1
388	5.33162	-0.290519	0.646958	-0.449053	0.653393	NA	7.4343	6.46651	6.59122	2.46202	1.88999	10.052	4.09052	3.66639	C_0:Tmem183a
389	0.63838	0.139926	1.8488	0.0756848	0.93967	NA	1.48686	0	0	0.820674	0	1.436	1.36351	0	C_0:Cyb5r1
390	15.5568	-0.0577344	0.367642	-0.15704	0.875213	NA	17.0989	12.2145	16.4781	18.0548	17.9549	8.61599	21.8161	12.2213	C_0:Adipor1
391	2.60215	-0.118828	0.879691	-0.135079	0.892549	NA	2.97372	3.59251	2.47171	1.64135	0.944994	1.436	4.09052	3.66639	C_0:Klhl12
392	5.46171	1.33833	0.617038	2.16896	0.030086	NA	2.97372	2.87401	3.29561	3.28269	8.50494	5.744	10.9081	6.11064	C_0:Rabif
393	2.28703	0.486367	0.940795	0.516975	0.605174	NA	3.71715	1.437	1.64781	0.820674	3.77997	4.308	1.36351	1.22213	C_0:Kdm5b
394	0.806747	0.730891	1.68687	0.433282	0.66481	NA	0	0.718502	0	1.64135	0	2.872	0	1.22213	C_0:Ppp1r12b
395	0.874727	0.340047	1.57236	0.216265	0.828781	NA	0	2.1555	0	0.820674	0	1.436	1.36351	1.22213	C_0:Ube2t
396	2.25653	0.00778189	0.975609	0.00797644	0.993636	NA	0.74343	4.31101	1.64781	2.46202	4.72497	1.436	2.72701	0	C_0:Ptpn7
397	4.8928	-0.197515	0.636636	-0.310248	0.756372	NA	5.94744	5.02951	5.76732	4.10337	4.72497	4.308	6.81754	2.44426	C_0:Arl8a
398	9.87732	-0.126932	0.467055	-0.271771	0.785798	NA	7.4343	14.37	5.76732	13.9515	12.2849	8.61599	6.81754	9.77703	C_0:Gm4204
399	3.13668	0.943102	0.86409	1.09144	0.27508	NA	2.23029	0.718502	4.94342	0.820674	6.61496	7.17999	1.36351	1.22213	C_0:Rnpep
400	9.5261	-0.268758	0.472708	-0.56855	0.569661	NA	14.1252	10.059	10.7107	7.38606	14.1749	5.744	5.45403	8.5549	C_0:Timm17a
401	0.813629	1.6674	1.6292	1.02345	0.306095	NA	0	0.718502	0.823903	0	0.944994	1.436	1.36351	1.22213	C_0:Ipo9
402	5.50854	1.11369	0.612779	1.81744	0.0691503	NA	2.23029	4.31101	4.94342	2.46202	8.50494	10.052	5.45403	6.11064	C_0:Csrp1
403	3.30244	0.734005	0.78287	0.937581	0.34846	NA	3.71715	2.1555	0.823903	3.28269	5.66996	2.872	5.45403	2.44426	C_0:Tmem9
404	0.778987	1.61819	1.68365	0.961122	0.336491	NA	0	0.718502	0.823903	0	1.88999	1.436	1.36351	0	C_0:Cacna1s
405	4.13096	0.515885	0.699566	0.737436	0.460857	NA	2.23029	5.02951	4.11951	2.46202	8.50494	4.308	2.72701	3.66639	C_0:Kif21b
406	1.56069	-2.01972	1.33436	-1.51363	0.13012	NA	2.23029	2.87401	3.29561	1.64135	0	0	0	2.44426	C_0:Camsap2
407	0.596125	0.0187245	1.80992	0.0103455	0.991746	NA	0.74343	0	0.823903	0.820674	0.944994	1.436	0	0	C_0:9230116N13Rik
408	4.60153	0.0741259	0.666161	0.111273	0.9114	NA	4.46058	5.74801	2.47171	4.92404	2.83498	8.61599	4.09052	3.66639	C_0:Zfp281
409	2.32003	-0.245729	0.912304	-0.269349	0.787661	NA	2.97372	2.1555	2.47171	2.46202	1.88999	1.436	2.72701	2.44426	C_0:Gm4258
410	0.516497	-1.08523	1.89925	-0.5714	0.567729	NA	0	0.718502	1.64781	0.820674	0.944994	0	0	0	C_0:Gm37298
411	33.4346	0.0364177	0.259649	0.140257	0.888457	NA	29.7372	41.6731	21.4215	39.3923	36.8548	34.464	27.2701	36.6639	C_0:Ptprc
412	4.1315	-0.0187711	0.705794	-0.0265957	0.978782	NA	3.71715	6.46651	2.47171	4.10337	4.72497	2.872	1.36351	7.33277	C_0:A130071D04Rik
413	7.64103	0.457731	0.522682	0.875736	0.381173	NA	8.92116	2.87401	7.41513	6.56539	7.55995	5.744	12.2716	9.77703	C_0:Nek7
414	3.23272	0.111364	0.771959	0.144262	0.885294	NA	2.23029	3.59251	2.47171	4.10337	2.83498	2.872	4.09052	3.66639	C_0:2310009B15Rik
415	4.351	-0.815337	0.735991	-1.10781	0.267944	NA	1.48686	6.46651	7.41513	6.56539	1.88999	4.308	5.45403	1.22213	C_0:Dennd1b
416	0.611178	-1.3251	1.88302	-0.703708	0.481615	NA	2.23029	1.437	0	0	0	0	0	1.22213	C_0:Gm37423
417	1.08785	-1.255	1.51443	-0.828694	0.407277	NA	1.48686	3.59251	0.823903	0	0	1.436	1.36351	0	C_0:Gm16305
418	0.888608	-0.100287	1.53739	-0.0652318	0.947989	NA	0.74343	2.1555	0	0.820674	0.944994	0	0	2.44426	C_0:Gm37470
419	0.671799	-1.41414	1.7702	-0.798855	0.424375	NA	0	0.718502	2.47171	0.820674	0	0	1.36351	0	C_0:Gm43544
420	1.42266	-1.94078	1.33985	-1.44851	0.147475	NA	2.23029	2.87401	1.64781	2.46202	0.944994	0	0	1.22213	C_0:Gm37718
421	0.877775	-1.90968	1.66527	-1.14677	0.251477	NA	0	0.718502	4.11951	0.820674	0	0	1.36351	0	C_0:Zbtb41
422	14.55	0.134757	0.384934	0.350078	0.72628	NA	12.6383	15.807	15.6542	12.3101	25.5148	11.488	9.54455	13.4434	C_0:Gm5835
423	3.75362	1.49252	0.807312	1.84876	0.0644928	NA	0.74343	1.437	4.11951	1.64135	2.83498	1.436	6.81754	10.9992	C_0:Cdc73
424	7.16581	0.188617	0.521483	0.361693	0.717581	NA	5.94744	7.18502	6.59122	7.38606	10.3949	4.308	8.18104	7.33277	C_0:Glrx2
425	11.1111	0.306833	0.423032	0.725318	0.468257	NA	10.408	13.6515	6.59122	9.02741	13.2299	11.488	12.2716	12.2213	C_0:Uchl5
426	49.1986	0.191664	0.207591	0.923275	0.355864	0.541122	43.1189	38.0806	49.4342	53.3438	52.9196	47.388	64.0848	45.2188	C_0:Rgs2
427	11.6242	0.921814	0.477475	1.9306	0.0535323	NA	5.94744	7.90352	9.88683	8.20674	14.1749	15.796	28.6337	2.44426	C_0:Rgs1
428	7.59912	-0.67712	0.527703	-1.28315	0.199441	NA	9.66459	8.62202	7.41513	11.4894	3.77997	4.308	8.18104	7.33277	C_0:Gm7266
429	1.27358	0.30143	1.27345	0.236704	0.812887	NA	2.23029	0	0.823903	1.64135	2.83498	1.436	0	1.22213	C_0:Rgs18
430	0.861043	1.69397	1.65237	1.02518	0.305279	NA	0	0	0.823903	0.820674	0	1.436	1.36351	2.44426	C_0:Ptgs2
431	0.831023	0.271323	1.64645	0.164793	0.869107	NA	0	2.1555	0	0.820674	0.944994	0	2.72701	0	C_0:Gm9687
432	0.673917	-1.40047	1.75297	-0.798915	0.42434	NA	1.48686	0	1.64781	0.820674	0	1.436	0	0	C_0:Rbm3-ps
433	2.48396	0.901559	0.901738	0.999802	0.317406	NA	1.48686	1.437	3.29561	0.820674	3.77997	1.436	2.72701	4.88852	C_0:BC003331
434	24.4029	-0.0473953	0.289302	-0.163826	0.869868	NA	23.0463	29.4586	28.0127	18.8755	25.5148	22.976	20.4526	26.8868	C_0:Tpr
435	2.69412	-0.532644	0.90415	-0.58911	0.555787	NA	2.97372	1.437	4.11951	4.10337	0.944994	4.308	0	3.66639	C_0:Gm10138
436	11.0279	0.505005	0.424417	1.18988	0.234094	NA	11.1515	5.74801	9.06293	10.6688	14.1749	12.924	12.2716	12.2213	C_0:Ivns1abp
437	7.87362	0.204852	0.51016	0.401544	0.688019	NA	5.94744	5.74801	10.7107	7.38606	13.2299	7.17999	5.45403	7.33277	C_0:Swt1
438	5.61103	-0.142591	0.60396	-0.236093	0.813361	NA	5.94744	8.62202	6.59122	2.46202	6.61496	4.308	5.45403	4.88852	C_0:Trmt1l
439	8.85998	0.227684	0.475654	0.478675	0.63217	NA	9.66459	7.90352	8.23903	6.56539	7.55995	8.61599	14.9986	7.33277	C_0:Rnf2
440	0.637528	-1.38174	1.86524	-0.740787	0.458823	NA	2.23029	0	1.64781	0	0	0	0	1.22213	C_0:Fam129a
441	1.60099	-0.644495	1.14503	-0.562864	0.573528	NA	2.97372	1.437	1.64781	1.64135	0.944994	1.436	2.72701	0	C_0:Edem3
442	2.23371	0.273043	0.996052	0.274125	0.783989	NA	2.97372	2.87401	2.47171	0	5.66996	1.436	0	2.44426	C_0:Tsen15
443	0.55662	0.052702	1.83774	0.0286776	0.977122	NA	0.74343	0.718502	0.823903	0	0.944994	0	0	1.22213	C_0:Rgl1
444	62.2218	0.335702	0.180699	1.85779	0.0631983	0.172726	57.2441	49.5766	57.6732	56.6265	77.4895	64.62	59.9943	74.5499	C_0:Arpc5
445	12.0149	0.148449	0.419887	0.353546	0.723679	NA	9.66459	8.62202	13.1824	13.9515	12.2849	18.668	13.6351	6.11064	C_0:Ncf2
446	2.63655	-0.0053891	0.88283	-0.00610435	0.995129	NA	1.48686	5.02951	3.29561	0.820674	3.77997	2.872	1.36351	2.44426	C_0:Smg7
447	1.3163	-0.14962	1.24151	-0.120515	0.904076	NA	1.48686	0.718502	0.823903	2.46202	0.944994	2.872	0	1.22213	C_0:Gm28791
448	0.584351	0.0235668	1.88195	0.0125225	0.990009	NA	0	0.718502	1.64781	0	0.944994	0	1.36351	0	C_0:Gm8976
449	2.82721	-0.0909188	0.84549	-0.107534	0.914365	NA	2.23029	2.87401	1.64781	4.92404	1.88999	1.436	2.72701	4.88852	C_0:Lamc1
450	0.577004	0.0436963	1.88778	0.023147	0.981533	NA	1.48686	0	0	0.820674	0.944994	0	1.36351	0	C_0:Gm38009
451	24.4289	-1.01527	0.323401	-3.13935	0.00169322	NA	43.1189	35.9251	26.3649	25.4409	18.8999	22.976	6.81754	15.8877	C_0:E330020D12Rik
452	8.28909	-0.352203	0.489307	-0.7198	0.471648	NA	11.1515	7.90352	9.06293	9.02741	6.61496	7.17999	6.81754	8.5549	C_0:Dhx9
453	1.85864	0.102634	1.04697	0.0980292	0.921909	NA	1.48686	1.437	0.823903	3.28269	0.944994	4.308	1.36351	1.22213	C_0:Rnasel
454	8.49293	0.621777	0.492208	1.26324	0.206503	NA	8.17773	6.46651	5.76732	6.56539	14.1749	12.924	4.09052	9.77703	C_0:Glul
455	1.49982	-0.696387	1.20045	-0.580102	0.561846	NA	0.74343	4.31101	1.64781	0.820674	1.88999	0	1.36351	1.22213	C_0:Cacna1e
456	28.8709	0.0977997	0.279604	0.34978	0.726504	NA	31.2241	30.8956	18.1259	31.1856	32.1298	40.208	19.0891	28.109	C_0:Ier5
457	3.55124	0.253744	0.738648	0.343525	0.731204	NA	4.46058	3.59251	1.64781	3.28269	4.72497	4.308	2.72701	3.66639	C_0:Stx6
458	7.55545	-0.0391616	0.520962	-0.0751717	0.940078	NA	7.4343	9.34052	7.41513	6.56539	7.55995	7.17999	2.72701	12.2213	C_0:Xpr1
459	9.06955	0.503378	0.496642	1.01356	0.310792	NA	6.69087	5.02951	10.7107	7.38606	7.55995	8.61599	20.4526	6.11064	C_0:Acbd6
460	1.54369	1.12124	1.19516	0.938149	0.348168	NA	0.74343	0.718502	1.64781	0.820674	0.944994	0	1.36351	6.11064	C_0:Qsox1
461	2.28442	-0.2224	0.93839	-0.237001	0.812656	NA	3.71715	3.59251	1.64781	0.820674	1.88999	1.436	2.72701	2.44426	C_0:Cep350
462	13.8723	-0.0824505	0.394248	-0.209133	0.834344	NA	15.612	12.933	8.23903	20.5168	14.1749	8.61599	14.9986	15.8877	C_0:Tor1aip1
463	0.86943	-1.88341	1.62078	-1.16204	0.24522	NA	2.23029	0	1.64781	1.64135	0	1.436	0	0	C_0:9430034N14Rik
464	4.4127	-0.0732039	0.685192	-0.106837	0.914918	NA	3.71715	6.46651	5.76732	2.46202	6.61496	1.436	2.72701	6.11064	C_0:Tor1aip2
465	30.5052	-0.393978	0.260174	-1.51428	0.129954	NA	30.4806	38.0806	32.9561	36.9303	26.4598	24.412	32.7242	21.9983	C_0:Gm2000
466	2.51845	0.197545	0.900328	0.219415	0.826327	NA	0.74343	2.1555	2.47171	4.10337	3.77997	4.308	1.36351	1.22213	C_0:Soat1
467	0.742194	1.59373	1.70067	0.937119	0.348697	NA	0.74343	0.718502	0	0	1.88999	0	1.36351	1.22213	C_0:Abl2
468	0.58071	-2.36397	1.77203	-1.33405	0.182189	NA	0.74343	1.437	0.823903	1.64135	0	0	0	0	C_0:Gm38043
469	5.16069	0.288632	0.665402	0.433771	0.664454	NA	2.97372	7.90352	4.94342	2.46202	1.88999	2.872	10.9081	7.33277	C_0:Tor3a
470	1.02654	-0.328493	1.4586	-0.22521	0.821816	NA	0.74343	2.1555	0	1.64135	0.944994	0	2.72701	0	C_0:Fam20b
471	29.8602	0.195402	0.259473	0.75307	0.451408	NA	29.7372	28.7401	29.6605	22.9789	29.2948	35.9	25.9066	36.6639	C_0:Ralgps2
472	1.84916	0.55836	1.04557	0.534023	0.593326	NA	0.74343	2.1555	1.64781	1.64135	4.72497	1.436	0	2.44426	C_0:Gm28693
473	1.53362	-0.00230579	1.14974	-0.00200549	0.9984	NA	3.71715	0.718502	0.823903	0.820674	0.944994	1.436	1.36351	2.44426	C_0:Gm37802
474	0.947469	-2.06108	1.52639	-1.3503	0.17692	NA	1.48686	1.437	2.47171	0.820674	0	0	1.36351	0	C_0:Gm37943
475	2.12719	1.68737	1.04972	1.60745	0.107955	NA	0	0.718502	1.64781	1.64135	0.944994	4.308	4.09052	3.66639	C_0:2810025M15Rik
476	0.627247	0.108581	1.85315	0.0585928	0.953276	NA	0	0.718502	0	1.64135	0	1.436	0	1.22213	C_0:Cryzl2
477	0.612542	-1.40106	1.79338	-0.781238	0.434662	NA	1.48686	0	1.64781	0.820674	0.944994	0	0	0	C_0:Gm4953
478	5.71939	-0.0263358	0.600837	-0.0438318	0.965038	NA	8.92116	3.59251	4.11951	6.56539	6.61496	2.872	8.18104	4.88852	C_0:Cop1
479	49.5738	-0.0819764	0.215677	-0.380089	0.70388	0.838492	62.4481	49.5766	42.8429	48.4197	37.7997	41.644	49.0863	64.7728	C_0:4930523C07Rik
480	16.4244	-0.61633	0.386089	-1.59634	0.110412	NA	20.816	13.6515	31.3083	13.9515	14.1749	17.232	6.81754	13.4434	C_0:Mrps14
481	12.5949	0.161827	0.397498	0.407114	0.683924	NA	11.8949	12.2145	13.1824	9.84808	9.44994	17.232	12.2716	14.6655	C_0:Cacybp
482	25.1283	0.210905	0.293141	0.719467	0.471853	NA	20.816	29.4586	21.4215	20.5168	19.8449	30.156	36.8147	21.9983	C_0:Rabgap1l
483	0.658095	0.0853099	1.8353	0.0464829	0.962925	NA	0	0	0.823903	1.64135	0	1.436	1.36351	0	C_0:9430087J23Rik
484	0.902444	1.13127	1.55301	0.728433	0.466349	NA	0.74343	1.437	0	0	0.944994	2.872	0	1.22213	C_0:Gm37529
485	1.83845	1.12276	1.08998	1.03008	0.302972	NA	2.23029	1.437	0	0.820674	1.88999	5.744	1.36351	1.22213	C_0:Gm38126
486	0.897116	-1.20238	1.55932	-0.771094	0.440651	NA	1.48686	2.1555	0.823903	0.820674	1.88999	0	0	0	C_0:Gm6177
487	4.85986	0.578308	0.635435	0.910098	0.362771	NA	4.46058	2.87401	3.29561	4.92404	4.72497	4.308	8.18104	6.11064	C_0:Rc3h1
488	1.0514	0.743223	1.41166	0.526488	0.598549	NA	1.48686	0.718502	0	0.820674	0	1.436	2.72701	1.22213	C_0:Gm37052
489	1.31001	0.377093	1.19317	0.316043	0.75197	NA	1.48686	1.437	0.823903	0.820674	1.88999	1.436	1.36351	1.22213	C_0:Zbtb37
490	188.305	-0.222532	0.114164	-1.94924	0.0512672	0.150037	191.062	203.336	229.045	190.396	187.109	149.344	158.167	197.985	C_0:Gas5
491	0.709064	1.39111	1.88039	0.739799	0.459422	NA	0	1.437	0	0	0	2.872	1.36351	0	C_0:Cenpl
492	2.03078	0.132346	0.978626	0.135237	0.892425	NA	1.48686	2.1555	0.823903	3.28269	1.88999	1.436	2.72701	2.44426	C_0:Klhl20
493	24.452	0.167136	0.289935	0.576459	0.564305	NA	22.3029	16.5255	25.541	27.9029	23.6248	22.976	28.6337	28.109	C_0:Prdx6
494	2.89662	0.168076	0.812401	0.206889	0.836097	NA	2.23029	2.87401	2.47171	3.28269	2.83498	4.308	2.72701	2.44426	C_0:Suco
495	0.747907	-0.313547	1.68865	-0.185679	0.852696	NA	0	0.718502	0.823903	1.64135	0	1.436	1.36351	0	C_0:Pigc
496	0.881107	1.89073	1.72557	1.09571	0.273204	NA	1.48686	0	0	0	2.83498	0	2.72701	0	C_0:Dnm3
497	1.34144	0.862256	1.22939	0.701369	0.483073	NA	2.23029	0	0.823903	0.820674	2.83498	1.436	1.36351	1.22213	C_0:Mettl13
498	6.10988	0.378275	0.593247	0.637635	0.523711	NA	3.71715	7.18502	8.23903	2.46202	10.3949	2.872	5.45403	8.5549	C_0:Vamp4
499	20.0333	-0.149752	0.317468	-0.471706	0.637136	NA	21.5595	17.244	19.7737	25.4409	16.0649	21.54	19.0891	19.5541	C_0:Prrc2c
500	0.559332	0.0434099	1.90213	0.0228217	0.981793	NA	1.48686	0	0	0.820674	0.944994	0	0	1.22213	C_0:Fmo2
501	0.753861	-1.64741	1.6969	-0.970836	0.33163	NA	1.48686	0.718502	0	2.46202	0	0	1.36351	0	C_0:Gorab
502	10.6868	-0.0298608	0.443973	-0.0672581	0.946376	NA	5.94744	15.807	9.88683	11.4894	11.3399	12.924	9.54455	8.5549	C_0:Rpsa-ps1
503	2.12054	-0.502957	1.06424	-0.472597	0.6365	NA	5.20401	0.718502	3.29561	0.820674	2.83498	0	4.09052	0	C_0:Scyl3
504	0.999978	-0.416956	1.4224	-0.293135	0.769419	NA	1.48686	0.718502	1.64781	0.820674	1.88999	1.436	0	0	C_0:Mettl18
505	15.0167	0.367928	0.384514	0.956865	0.338635	NA	20.0726	9.34052	9.88683	13.1308	15.1199	17.232	10.9081	24.4426	C_0:Sell
506	1.66668	1.26769	1.12647	1.12536	0.260435	NA	0.74343	0	1.64781	1.64135	2.83498	1.436	1.36351	3.66639	C_0:Blzf1
507	1.19101	1.01133	1.42903	0.707707	0.479127	NA	1.48686	0	1.64781	0	0	0	2.72701	3.66639	C_0:Nme7
508	11.0367	0.458704	0.417752	1.09803	0.272192	NA	9.66459	9.34052	8.23903	9.84808	11.3399	12.924	12.2716	14.6655	C_0:Atp1b1
509	0.702354	-1.64853	1.65552	-0.995774	0.31936	NA	1.48686	0.718502	1.64781	0.820674	0.944994	0	0	0	C_0:Dpt
510	2.49612	-0.501801	0.904826	-0.554582	0.579181	NA	2.23029	1.437	4.11951	4.10337	2.83498	1.436	1.36351	2.44426	C_0:Sft2d2
511	7.06199	-0.292535	0.543115	-0.538625	0.590146	NA	5.94744	7.90352	10.7107	6.56539	7.55995	10.052	4.09052	3.66639	C_0:Tiprl
512	1.02302	0.254576	1.38401	0.183941	0.85406	NA	1.48686	0.718502	0.823903	0.820674	1.88999	0	0	2.44426	C_0:Dcaf6
513	11.806	-0.280645	0.417997	-0.671405	0.501962	NA	10.408	16.5255	11.5346	13.1308	9.44994	14.36	6.81754	12.2213	C_0:Mpc2
514	20.2849	0.514273	0.322353	1.59537	0.110629	NA	20.0726	13.6515	11.5346	21.3375	19.8449	21.54	28.6337	25.6647	C_0:Rcsd1
515	5.14727	0.384029	0.623869	0.61556	0.538185	NA	3.71715	5.02951	4.11951	4.92404	3.77997	2.872	8.18104	8.5549	C_0:Creg1
516	0.880107	-0.882855	1.63447	-0.540149	0.589094	NA	2.23029	0.718502	1.64781	0	0	0	0	2.44426	C_0:Cd247
517	2.63353	0.563652	0.899545	0.626597	0.530923	NA	3.71715	2.1555	1.64781	0.820674	0.944994	4.308	1.36351	6.11064	C_0:Pou2f1
518	3.83463	-0.180505	0.72336	-0.249536	0.802946	NA	5.20401	2.1555	5.76732	3.28269	3.77997	2.872	2.72701	4.88852	C_0:Tada1
519	5.17464	0.297228	0.657932	0.451761	0.651441	NA	2.97372	8.62202	1.64781	4.92404	2.83498	10.052	5.45403	4.88852	C_0:Uck2
520	7.63101	-0.122876	0.515484	-0.238369	0.811595	NA	5.94744	9.34052	8.23903	8.20674	7.55995	7.17999	10.9081	3.66639	C_0:Tmco1
521	3.34698	-0.220352	0.823426	-0.267604	0.789004	NA	3.71715	7.18502	0.823903	2.46202	1.88999	1.436	6.81754	2.44426	C_0:Aldh9a1
522	1.32385	-0.892118	1.30812	-0.681985	0.495248	NA	2.97372	2.1555	0.823903	0.820674	0.944994	2.872	0	0	C_0:Mgst3
523	0.556216	0.0537449	1.83805	0.0292402	0.976673	NA	0.74343	0.718502	0	0.820674	0.944994	0	0	1.22213	C_0:Hsd17b7
524	3.36372	0.941751	0.765661	1.22998	0.218703	NA	2.23029	2.1555	1.64781	3.28269	5.66996	4.308	2.72701	4.88852	C_0:Uap1
525	2.70157	0.00429235	0.867044	0.00495056	0.99605	NA	3.71715	2.1555	1.64781	3.28269	2.83498	4.308	0	3.66639	C_0:Uhmk1
526	0.724522	1.56676	1.76222	0.88908	0.37396	NA	0.74343	0.718502	0	0	1.88999	0	0	2.44426	C_0:Sh2d1b1
527	5.82089	0.588012	0.589088	0.998174	0.318195	NA	4.46058	5.02951	5.76732	3.28269	7.55995	11.488	4.09052	4.88852	C_0:Gm7299
528	2.31683	-0.279981	0.974997	-0.287161	0.773989	NA	2.23029	1.437	3.29561	3.28269	2.83498	0	5.45403	0	C_0:Atf6
529	1.93171	-0.589	1.04465	-0.563827	0.572872	NA	1.48686	3.59251	2.47171	1.64135	0.944994	2.872	0	2.44426	C_0:Dusp12
530	68.9043	-0.357543	0.175851	-2.03321	0.042031	0.130904	69.8824	82.6277	77.4469	80.426	63.3146	45.952	66.8119	64.7728	C_0:Fcrla
531	4.06537	-0.000658909	0.731839	-0.000900347	0.999282	NA	3.71715	2.1555	8.23903	2.46202	6.61496	1.436	5.45403	2.44426	C_0:Gm2962
532	10.8502	-0.12364	0.430916	-0.286924	0.774171	NA	11.8949	8.62202	11.5346	13.1308	9.44994	8.61599	14.9986	8.5549	C_0:Fcgr2b
533	5.85774	0.474118	0.584106	0.8117	0.416964	NA	2.97372	5.02951	4.94342	6.56539	4.72497	8.61599	5.45403	8.5549	C_0:Sdhc
534	1.80749	1.18017	1.08041	1.09234	0.274684	NA	2.23029	1.437	0.823903	0	4.72497	1.436	1.36351	2.44426	C_0:Tomm40l
535	5.56742	-0.443136	0.667761	-0.663615	0.506937	NA	13.3817	5.74801	4.94342	1.64135	6.61496	7.17999	1.36351	3.66639	C_0:Fcer1g
536	16.0768	0.207503	0.357586	0.580288	0.56172	NA	17.0989	15.807	15.6542	10.6688	12.2849	20.104	14.9986	21.9983	C_0:Ndufs2
537	3.25568	0.184409	0.788991	0.233727	0.815197	NA	2.23029	3.59251	3.29561	3.28269	5.66996	4.308	0	3.66639	C_0:B4galt3
538	1.92209	0.265209	1.0448	0.253838	0.799621	NA	0.74343	2.1555	3.29561	0.820674	2.83498	1.436	4.09052	0	C_0:Ppox
539	1.63234	0.252095	1.11229	0.226646	0.820699	NA	2.23029	2.87401	0	0.820674	1.88999	1.436	1.36351	2.44426	C_0:Usp21
540	11.6118	-0.126114	0.447034	-0.282114	0.777856	NA	8.92116	8.62202	12.3585	18.0548	4.72497	11.488	17.7256	10.9992	C_0:Ufc1
541	1.8027	-0.141907	1.09248	-0.129895	0.89665	NA	2.97372	1.437	3.29561	0	2.83498	1.436	0	2.44426	C_0:Rpl27-ps1
542	4.19281	0.482818	0.696769	0.692939	0.488348	NA	2.97372	3.59251	1.64781	5.74472	3.77997	5.744	2.72701	7.33277	C_0:Dedd
543	3.41254	0.263528	0.772499	0.341137	0.733	NA	4.46058	2.87401	2.47171	2.46202	1.88999	1.436	6.81754	4.88852	C_0:Nit1
544	20.1245	0.0859317	0.321086	0.267628	0.788985	NA	17.0989	19.3995	23.0693	18.8755	19.8449	12.924	20.4526	29.3311	C_0:Pfdn2
545	25.7301	0.326857	0.282908	1.15535	0.247947	NA	17.8423	28.7401	20.5976	23.7995	25.5148	33.028	24.5431	31.7754	C_0:Arhgap30
546	3.91705	-0.242734	0.745584	-0.325563	0.744755	NA	6.69087	2.1555	4.94342	3.28269	3.77997	0	6.81754	3.66639	C_0:Usf1
547	3.50742	-0.385297	0.821935	-0.468769	0.639235	NA	0.74343	2.87401	6.59122	5.74472	3.77997	2.872	5.45403	0	C_0:B930036N10Rik
548	3.55379	-0.21869	0.767647	-0.284884	0.775733	NA	6.69087	2.87401	1.64781	4.10337	3.77997	1.436	5.45403	2.44426	C_0:Alyref2
549	5.83896	0.303307	0.598503	0.506776	0.612312	NA	5.20401	6.46651	4.11951	4.92404	6.61496	8.61599	9.54455	1.22213	C_0:Ly9
550	5.59137	1.01593	0.605216	1.67863	0.0932248	NA	2.97372	5.02951	3.29561	3.28269	4.72497	10.052	6.81754	8.5549	C_0:Slamf7
551	13.6733	0.14967	0.380691	0.393154	0.694206	NA	13.3817	15.0885	10.7107	12.3101	13.2299	18.668	14.9986	10.9992	C_0:Cd48
552	1.34949	0.741702	1.27981	0.579538	0.562226	NA	0	1.437	0.823903	1.64135	0	4.308	1.36351	1.22213	C_0:Gm37010
553	0.744015	-1.61497	1.72164	-0.938041	0.348223	NA	2.97372	0.718502	0.823903	0	0	1.436	0	0	C_0:Slamf1
554	5.43781	0.13308	0.624479	0.213105	0.831245	NA	5.20401	5.74801	1.64781	8.20674	5.66996	5.744	2.72701	8.5549	C_0:Cd84
555	1.78793	-0.170243	1.08939	-0.156274	0.875817	NA	2.97372	0.718502	1.64781	2.46202	2.83498	0	0	3.66639	C_0:Gm37065
556	14.5906	-0.371773	0.382545	-0.97184	0.33113	NA	13.3817	18.681	19.7737	13.9515	13.2299	18.668	6.81754	12.2213	C_0:Slamf6
557	2.22931	-0.146419	1.02088	-0.143425	0.885955	NA	1.48686	2.1555	5.76732	0	1.88999	0	4.09052	2.44426	C_0:Vangl2
558	2.58978	-0.106668	0.922619	-0.115615	0.907958	NA	2.97372	4.31101	3.29561	0	0.944994	1.436	4.09052	3.66639	C_0:Ncstn
559	7.59992	0.89191	0.544583	1.63779	0.101467	NA	9.66459	5.74801	3.29561	2.46202	11.3399	7.17999	14.9986	6.11064	C_0:Copa
560	3.43551	-0.48283	0.774367	-0.623516	0.532945	NA	3.71715	3.59251	4.94342	4.10337	5.66996	2.872	1.36351	1.22213	C_0:Pex19
561	8.12973	0.777188	0.491736	1.5805	0.113992	NA	4.46058	7.18502	5.76732	6.56539	10.3949	8.61599	12.2716	9.77703	C_0:Dcaf8
562	1.43039	-0.537292	1.21609	-0.441818	0.658621	NA	1.48686	2.87401	0.823903	1.64135	1.88999	0	2.72701	0	C_0:Pea15a
563	1.46629	1.12918	1.30308	0.866546	0.386191	NA	1.48686	2.1555	0	0	3.77997	4.308	0	0	C_0:Igsf8
564	2.86887	-0.309875	0.854865	-0.362484	0.71699	NA	3.71715	2.1555	4.11951	2.46202	0.944994	5.744	1.36351	2.44426	C_0:Pigm
565	1.00126	-2.24156	1.52008	-1.47464	0.14031	NA	2.23029	0.718502	3.29561	0.820674	0.944994	0	0	0	C_0:Slamf9
566	64.1453	-0.0834556	0.188852	-0.44191	0.658554	0.806627	56.5007	70.4132	74.9752	62.3712	56.6996	45.952	66.8119	79.4384	C_0:Tagln2
567	1.39163	0.892333	1.21126	0.736701	0.461304	NA	0.74343	0.718502	1.64781	0.820674	1.88999	0	4.09052	1.22213	C_0:Dusp23
568	2.82173	0.181911	0.867226	0.209762	0.833854	NA	2.97372	1.437	4.11951	2.46202	7.55995	1.436	1.36351	1.22213	C_0:Aim2
569	1.74922	-0.96351	1.17205	-0.822074	0.411035	NA	1.48686	2.87401	4.94342	0	1.88999	1.436	1.36351	0	C_0:Ifi206
570	1.39714	-0.127821	1.25627	-0.101746	0.918958	NA	2.23029	2.1555	1.64781	0	3.77997	0	1.36351	0	C_0:Ifi214
571	1.08382	-0.292807	1.36135	-0.215086	0.8297	NA	0.74343	1.437	1.64781	0.820674	0	1.436	1.36351	1.22213	C_0:Ifi213
572	11.0826	0.101572	0.422603	0.240348	0.81006	NA	8.17773	10.059	14.0063	10.6688	12.2849	10.052	13.6351	9.77703	C_0:Ifi209
573	0.967483	1.18028	1.61214	0.732124	0.464093	NA	0.74343	0.718502	0.823903	0	0	0	5.45403	0	C_0:Ifi208
574	28.1592	-0.117846	0.270779	-0.435211	0.663409	NA	27.5069	32.3326	29.6605	27.0822	19.8449	28.72	25.9066	34.2196	C_0:Mndal
575	17.3181	-0.254565	0.346886	-0.733859	0.463035	NA	23.7898	15.807	15.6542	20.5168	17.9549	14.36	10.9081	19.5541	C_0:Ifi203
576	3.94398	0.062501	0.721776	0.0865934	0.930995	NA	3.71715	5.74801	2.47171	3.28269	2.83498	2.872	8.18104	2.44426	C_0:Fh1
577	1.99966	0.106523	0.97643	0.109094	0.913128	NA	2.23029	1.437	1.64781	2.46202	2.83498	1.436	2.72701	1.22213	C_0:Kmo
578	8.76573	-0.432019	0.484541	-0.891606	0.372604	NA	8.92116	8.62202	14.0063	9.02741	8.50494	4.308	8.18104	8.5549	C_0:Rbm8a2
579	5.27319	-0.0707333	0.605335	-0.11685	0.906979	NA	6.69087	5.02951	4.94342	4.92404	4.72497	4.308	5.45403	6.11064	C_0:Cep170
580	0.987862	2.05129	1.63607	1.25379	0.20992	NA	0	1.437	0	0	0	1.436	1.36351	3.66639	C_0:Gm38104
581	3.12613	-0.00202879	0.793068	-0.00255816	0.997959	NA	3.71715	2.87401	3.29561	2.46202	1.88999	2.872	5.45403	2.44426	C_0:Sdccag8
582	1.29692	-0.428435	1.30509	-0.328281	0.742699	NA	1.48686	2.1555	0	2.46202	2.83498	1.436	0	0	C_0:Akt3
583	0.614907	-0.413998	1.82409	-0.226961	0.820454	NA	1.48686	0.718502	0.823903	0	1.88999	0	0	0	C_0:Gm37598
584	0.795679	0.216372	1.66605	0.129872	0.896668	NA	0	2.1555	0	0.820674	0.944994	0	0	2.44426	C_0:Gm37706
585	2.95139	-0.34352	0.86262	-0.398228	0.690462	NA	1.48686	2.1555	4.11951	5.74472	3.77997	1.436	0	4.88852	C_0:Zbtb18
586	11.0752	0.250765	0.428355	0.585415	0.558269	NA	5.94744	10.059	14.0063	10.6688	13.2299	12.924	9.54455	12.2213	C_0:Adss
587	1.59814	1.19203	1.17779	1.01209	0.311493	NA	0	2.1555	0	1.64135	0.944994	2.872	2.72701	2.44426	C_0:Gm16585
588	6.79068	0.303009	0.539364	0.561789	0.57426	NA	5.94744	5.74801	7.41513	4.92404	4.72497	10.052	8.18104	7.33277	C_0:Desi2
589	2.74178	0.362844	0.919777	0.394492	0.693218	NA	1.48686	0.718502	4.94342	2.46202	3.77997	7.17999	1.36351	0	C_0:Gm37486
590	10.4823	-0.54277	0.444395	-1.22137	0.221946	NA	11.1515	12.933	13.1824	12.3101	8.50494	8.61599	12.2716	4.88852	C_0:Cox20
591	27.0586	0.296205	0.285846	1.03624	0.30009	NA	34.1978	19.3995	16.4781	27.0822	32.1298	30.156	31.3607	25.6647	C_0:Hnrnpu
592	0.568217	-1.06143	1.85447	-0.572359	0.567079	NA	0.74343	0.718502	1.64781	0	0	1.436	0	0	C_0:Efcab2
593	1.71402	0.264316	1.1043	0.239351	0.810834	NA	0	2.87401	0.823903	2.46202	0.944994	1.436	2.72701	2.44426	C_0:Smyd3
594	1.45354	0.193406	1.22192	0.15828	0.874236	NA	0.74343	2.1555	2.47171	0	0.944994	0	4.09052	1.22213	C_0:Gm5561
595	4.28289	-0.571286	0.729588	-0.783026	0.433612	NA	2.23029	5.74801	7.41513	4.92404	0.944994	1.436	5.45403	6.11064	C_0:Tfb2m
596	0.659905	3.22691	3.454	0.934253	0.350174	NA	0	0	0	0	2.83498	0	0	2.44426	C_0:Cnst
597	0.819704	2.65425	1.67521	1.58443	0.113096	NA	0	0.718502	0	0	1.88999	0	2.72701	1.22213	C_0:Sccpdh
598	6.51559	-0.296283	0.556651	-0.53226	0.594546	NA	8.17773	7.18502	6.59122	6.56539	3.77997	7.17999	4.09052	8.5549	C_0:Ahctf1
599	1.73926	-0.767286	1.13569	-0.67561	0.499288	NA	2.23029	1.437	1.64781	3.28269	0	2.872	0	2.44426	C_0:Gm37070
600	11.0332	0.407325	0.446855	0.911537	0.362012	NA	11.1515	9.34052	4.94342	12.3101	8.50494	7.17999	17.7256	17.1098	C_0:Coq8a
601	6.37808	-0.644159	0.574639	-1.12098	0.262296	NA	8.17773	10.059	8.23903	4.92404	7.55995	4.308	4.09052	3.66639	C_0:Psen2
602	5.52738	0.260731	0.593116	0.439595	0.660231	NA	6.69087	3.59251	5.76732	4.10337	6.61496	5.744	6.81754	4.88852	C_0:Itpkb
603	4.67597	0.20918	0.687539	0.304244	0.760942	NA	0.74343	5.74801	6.59122	4.10337	3.77997	7.17999	6.81754	2.44426	C_0:Gm37033
604	1.22527	1.6485	1.37229	1.20128	0.229643	NA	0.74343	0	1.64781	0	0.944994	1.436	1.36351	3.66639	C_0:Gm37390
605	12.0856	0.0440487	0.403422	0.109188	0.913054	NA	11.8949	10.059	13.1824	12.3101	9.44994	11.488	13.6351	14.6655	C_0:Parp1
606	1.55334	-0.0231037	1.11659	-0.0206914	0.983492	NA	2.23029	0.718502	1.64781	1.64135	0.944994	1.436	1.36351	2.44426	C_0:Lin9
607	3.92537	-0.117395	0.75981	-0.154506	0.877211	NA	4.46058	0.718502	3.29561	8.20674	5.66996	1.436	2.72701	4.88852	C_0:Gm8101
608	5.0887	-1.06036	0.675353	-1.57009	0.116394	NA	8.92116	7.90352	6.59122	4.10337	3.77997	5.744	0	3.66639	C_0:Acbd3
609	440.707	-0.29699	0.0746513	-3.97836	6.93914e-05	0.00115727	490.664	461.997	481.159	512.1	400.677	359	400.871	419.19	C_0:H3f3a
610	1.68238	-0.79906	1.11555	-0.716291	0.473812	NA	2.23029	2.1555	0.823903	3.28269	0.944994	1.436	1.36351	1.22213	C_0:Gm17275
611	11.8738	0.222581	0.413329	0.538508	0.590226	NA	11.1515	6.46651	11.5346	14.7721	12.2849	12.924	13.6351	12.2213	C_0:Sde2
612	6.8575	0.297362	0.55406	0.536695	0.591478	NA	8.92116	5.74801	3.29561	6.56539	7.55995	11.488	2.72701	8.5549	C_0:Pycr2
613	1.22812	1.16571	1.30941	0.89025	0.373332	NA	0.74343	0.718502	1.64781	0	2.83498	1.436	0	2.44426	C_0:Tmem63a
614	4.37682	-1.40635	0.734537	-1.9146	0.0555431	NA	6.69087	6.46651	8.23903	4.10337	2.83498	2.872	1.36351	2.44426	C_0:Ephx1
615	4.14191	-0.25492	0.702779	-0.362731	0.716806	NA	5.20401	4.31101	5.76732	2.46202	1.88999	5.744	4.09052	3.66639	C_0:Nvl
616	8.37057	0.41548	0.491403	0.845498	0.397833	NA	7.4343	5.02951	9.06293	7.38606	11.3399	5.744	13.6351	7.33277	C_0:Cnih4
617	10.3506	-0.0175544	0.467576	-0.0375433	0.970052	NA	8.92116	16.5255	10.7107	4.92404	5.66996	12.924	10.9081	12.2213	C_0:Wdr26
618	10.8674	0.720381	0.436716	1.64954	0.0990364	NA	4.46058	9.34052	9.88683	9.02741	12.2849	18.668	12.2716	10.9992	C_0:Lbr
619	40.9342	0.223885	0.22163	1.01017	0.312412	0.501215	35.6846	37.3621	40.3712	37.751	47.2497	53.132	36.8147	39.1081	C_0:Srp9
620	9.09482	0.606573	0.475057	1.27684	0.201658	NA	8.17773	7.90352	6.59122	6.56539	17.9549	10.052	8.18104	7.33277	C_0:Degs1
621	2.40412	0.145023	0.929729	0.155985	0.876045	NA	1.48686	2.1555	3.29561	2.46202	5.66996	1.436	2.72701	0	C_0:Fbxo28
622	1.41201	-0.323743	1.20086	-0.269594	0.787473	NA	0.74343	2.1555	1.64781	1.64135	0.944994	1.436	2.72701	0	C_0:Trp53bp2
623	1.90351	-0.423452	1.13217	-0.374019	0.70839	NA	3.71715	0.718502	3.29561	0.820674	0	0	5.45403	1.22213	C_0:Capn2
624	0.54598	-1.02935	1.87172	-0.549948	0.582355	NA	0.74343	1.437	0.823903	0	0	0	1.36351	0	C_0:Disp1
625	1.2486	0.676275	1.26958	0.532675	0.594259	NA	0	2.1555	0.823903	0.820674	0.944994	1.436	1.36351	2.44426	C_0:BC085271
626	3.90094	0.350861	0.703787	0.498532	0.618109	NA	3.71715	3.59251	4.11951	2.46202	6.61496	4.308	2.72701	3.66639	C_0:Brox
627	4.47064	0.414447	0.663497	0.624641	0.532207	NA	2.97372	5.74801	4.11951	2.46202	5.66996	4.308	6.81754	3.66639	C_0:Aida
628	5.60008	0.186171	0.593036	0.313928	0.753576	NA	5.94744	2.87401	5.76732	6.56539	7.55995	5.744	5.45403	4.88852	C_0:Mia3
629	1.0716	-0.371865	1.41073	-0.263597	0.792091	NA	0	0.718502	1.64781	2.46202	0.944994	1.436	1.36351	0	C_0:Taf1a
630	5.39642	-0.66228	0.63957	-1.03551	0.300432	NA	8.17773	10.059	4.11951	4.10337	3.77997	2.872	2.72701	7.33277	C_0:Dusp10
631	3.11573	-1.78934	0.944199	-1.89509	0.0580804	NA	8.17773	5.02951	2.47171	4.10337	3.77997	0	1.36351	0	C_0:Gm38358
632	2.02456	-0.306322	1.04709	-0.292547	0.769869	NA	3.71715	4.31101	0	0.820674	1.88999	2.872	1.36351	1.22213	C_0:Hlx
633	0.702072	0.550619	1.68986	0.325836	0.744548	NA	0	0.718502	0.823903	0.820674	1.88999	0	1.36351	0	C_0:Gm34342
634	11.4644	0.166026	0.412456	0.402531	0.687293	NA	11.1515	12.2145	8.23903	11.4894	12.2849	12.924	13.6351	9.77703	C_0:Marc2
635	1.69883	0.263613	1.09052	0.241732	0.808988	NA	1.48686	2.1555	1.64781	0.820674	0.944994	0	4.09052	2.44426	C_0:Rab3gap2
636	2.627	0.24904	0.878647	0.283435	0.776843	NA	1.48686	1.437	4.11951	2.46202	1.88999	4.308	4.09052	1.22213	C_0:Iars2
637	3.057	0.317979	0.794133	0.40041	0.688854	NA	2.97372	2.87401	1.64781	3.28269	2.83498	4.308	4.09052	2.44426	C_0:Bpnt1
638	8.60211	0.262398	0.485506	0.540462	0.588879	NA	8.92116	7.18502	8.23903	6.56539	4.72497	10.052	10.9081	12.2213	C_0:Eprs
639	4.46337	-0.287137	0.679307	-0.422691	0.672521	NA	5.94744	2.87401	6.59122	4.10337	2.83498	2.872	6.81754	3.66639	C_0:Rrp15
640	1.78152	-0.529364	1.08067	-0.489848	0.624242	NA	0.74343	2.87401	3.29561	1.64135	1.88999	0	1.36351	2.44426	C_0:Gpatch2
641	4.1849	-0.436785	0.700495	-0.623537	0.532932	NA	2.97372	5.74801	6.59122	4.10337	4.72497	4.308	1.36351	3.66639	C_0:Gm37254
642	5.34977	0.163884	0.618839	0.264826	0.791144	NA	3.71715	4.31101	9.06293	3.28269	7.55995	5.744	5.45403	3.66639	C_0:Kctd3
643	4.52424	-0.655549	0.680421	-0.963446	0.335324	NA	3.71715	7.18502	6.59122	4.92404	4.72497	1.436	2.72701	4.88852	C_0:Pdcd5-ps
644	13.34	-0.244354	0.396659	-0.61603	0.537875	NA	10.408	15.807	18.1259	13.9515	13.2299	7.17999	10.9081	17.1098	C_0:Angel2
645	1.27805	0.693459	1.25368	0.55314	0.580168	NA	0.74343	1.437	0	1.64135	0.944994	2.872	1.36351	1.22213	C_0:Flvcr1
646	0.707232	1.33167	1.89538	0.70259	0.482311	NA	0.74343	0	0.823903	0	0	0	4.09052	0	C_0:Tatdn3
647	12.801	-0.314405	0.408845	-0.769009	0.441888	NA	12.6383	18.681	10.7107	14.7721	11.3399	12.924	5.45403	15.8877	C_0:Atf3
648	1.27185	0.344253	1.2726	0.270512	0.786767	NA	0.74343	2.1555	0	1.64135	2.83498	1.436	1.36351	0	C_0:D730003I15Rik
649	4.71791	-0.345292	0.679967	-0.507807	0.611589	NA	5.94744	6.46651	3.29561	4.92404	1.88999	7.17999	6.81754	1.22213	C_0:Nenf
650	2.46279	-0.0351326	0.981527	-0.0357938	0.971447	NA	1.48686	4.31101	0	4.10337	2.83498	5.744	0	1.22213	C_0:Tmem206
651	7.66215	0.13852	0.522373	0.265175	0.790875	NA	9.66459	10.059	4.94342	4.10337	5.66996	8.61599	10.9081	7.33277	C_0:Ppp2r5a
652	1.703	-0.157451	1.17288	-0.134243	0.893211	NA	0	2.1555	2.47171	2.46202	0	0	4.09052	2.44426	C_0:Dtl
653	3.3649	0.238516	0.7672	0.310891	0.755883	NA	5.20401	2.1555	3.29561	1.64135	3.77997	4.308	4.09052	2.44426	C_0:Ints7
654	1.75641	1.81922	1.14691	1.58618	0.112698	NA	0.74343	0.718502	1.64781	0	1.88999	1.436	2.72701	4.88852	C_0:Gm37349
655	7.20568	0.609869	0.527874	1.15533	0.247955	NA	5.20401	4.31101	4.94342	8.20674	6.61496	11.488	9.54455	7.33277	C_0:Lpgat1
656	0.635668	0.141399	1.79046	0.0789734	0.937054	NA	0.74343	0.718502	0.823903	0	0	1.436	1.36351	0	C_0:Nek2
657	1.50115	-0.727154	1.17876	-0.616879	0.537315	NA	2.23029	2.1555	1.64781	1.64135	1.88999	0	0	2.44426	C_0:Slc30a1
658	6.00161	0.219446	0.589463	0.372282	0.709683	NA	4.46058	2.1555	6.59122	9.02741	5.66996	7.17999	6.81754	6.11064	C_0:Traf5
659	6.05478	0.185058	0.59929	0.308796	0.757477	NA	2.23029	7.18502	8.23903	4.92404	6.61496	11.488	4.09052	3.66639	C_0:Gstp-ps
660	1.05893	-1.28488	1.53327	-0.837998	0.402032	NA	2.23029	2.1555	0	1.64135	0	0	0	2.44426	C_0:Rcor3
661	1.43779	0.604002	1.14879	0.525773	0.599046	NA	0.74343	1.437	0.823903	1.64135	2.83498	1.436	1.36351	1.22213	C_0:Gm2367
662	1.09201	0.359472	1.34327	0.26761	0.789	NA	2.23029	0.718502	0	0.820674	0.944994	1.436	1.36351	1.22213	C_0:Diexf
663	0.851475	0.196961	1.52848	0.128861	0.897468	NA	0.74343	0	0.823903	1.64135	0.944994	1.436	0	1.22213	C_0:A130010J15Rik
664	8.01628	0.23489	0.522673	0.4494	0.653143	NA	5.94744	5.74801	10.7107	6.56539	3.77997	14.36	10.9081	6.11064	C_0:Traf3ip3
665	2.9792	-0.199599	0.87084	-0.229203	0.818711	NA	0	2.87401	4.94342	4.92404	2.83498	4.308	2.72701	1.22213	C_0:4930570N18Rik
666	8.05532	0.394455	0.524132	0.752587	0.451698	NA	5.20401	4.31101	8.23903	9.84808	6.61496	12.924	13.6351	3.66639	C_0:Lamb3
667	0.891579	-2.97399	1.5971	-1.86212	0.0625861	NA	1.48686	0.718502	0.823903	4.10337	0	0	0	0	C_0:Hsd11b1
668	1.85304	1.96168	1.11483	1.75962	0.0784728	NA	0.74343	1.437	0	0.820674	3.77997	2.872	2.72701	2.44426	C_0:G0s2
669	0.72058	-0.305769	1.6529	-0.18499	0.853237	NA	0.74343	0.718502	0.823903	0.820674	0	1.436	0	1.22213	C_0:Gm37691
670	0.914958	-0.14272	1.47471	-0.0967784	0.922902	NA	0.74343	0.718502	1.64781	0.820674	0.944994	0	0	2.44426	C_0:Cd34
671	11.3473	-0.0035861	0.428239	-0.00837406	0.993319	NA	14.1252	9.34052	8.23903	13.9515	14.1749	8.61599	14.9986	7.33277	C_0:Cr1l
672	0.675879	-0.353996	1.72101	-0.20569	0.837033	NA	1.48686	0.718502	0	0.820674	0.944994	1.436	0	0	C_0:Cr2
673	6.49901	-0.221123	0.599067	-0.369113	0.712044	NA	5.94744	9.34052	10.7107	2.46202	9.44994	1.436	4.09052	8.5549	C_0:Nmt2
674	1.24703	0.171315	1.3246	0.129333	0.897094	NA	0	2.87401	0.823903	0.820674	0	2.872	1.36351	1.22213	C_0:Rpp38
675	2.87716	-0.11053	0.852084	-0.129718	0.89679	NA	2.97372	3.59251	1.64781	4.10337	5.66996	0	1.36351	3.66639	C_0:Dclre1c
676	0.920206	-0.916271	1.56105	-0.586958	0.557232	NA	1.48686	0	1.64781	1.64135	0	0	1.36351	1.22213	C_0:Suv39h2
677	13.5871	0.122017	0.395181	0.308763	0.757501	NA	12.6383	14.37	15.6542	9.02741	11.3399	11.488	23.1796	10.9992	C_0:Hspa14
678	0.584319	0.184456	3.4768	0.0530534	0.957689	NA	2.23029	0	0	0	0	0	0	2.44426	C_0:Gm45902
679	55.89	0.21813	0.188763	1.15558	0.247853	0.425715	53.527	53.1691	53.5537	46.7784	66.1496	63.184	54.5403	56.2179	C_0:Fam107b
680	0.801697	-0.72985	1.63201	-0.447208	0.654725	NA	0.74343	0	1.64781	1.64135	0.944994	1.436	0	0	C_0:Gm13181
681	2.11573	-0.325275	0.989612	-0.328689	0.742391	NA	1.48686	2.87401	4.11951	0.820674	0.944994	2.872	1.36351	2.44426	C_0:Prpf18
682	2.19537	-0.281393	1.00832	-0.279071	0.78019	NA	0.74343	2.87401	4.11951	1.64135	0	2.872	4.09052	1.22213	C_0:Gm13196
683	1.30372	-0.152507	1.2599	-0.121047	0.903654	NA	0.74343	1.437	0	3.28269	0.944994	1.436	1.36351	1.22213	C_0:Sephs1
684	2.2886	-0.547857	0.9402	-0.582703	0.560093	NA	2.23029	3.59251	2.47171	2.46202	0.944994	1.436	2.72701	2.44426	C_0:Phyh
685	3.53589	-0.819976	0.804791	-1.01887	0.308266	NA	2.97372	7.18502	4.11951	4.10337	5.66996	2.872	1.36351	0	C_0:Camk1d
686	4.97403	-0.408464	0.653709	-0.62484	0.532076	NA	4.46058	5.02951	5.76732	7.38606	4.72497	8.61599	1.36351	2.44426	C_0:Cdc123
687	3.94325	0.473473	0.726739	0.651504	0.514722	NA	1.48686	4.31101	2.47171	4.92404	2.83498	2.872	4.09052	8.5549	C_0:Nudt5
688	2.82648	0.557225	0.846331	0.658401	0.510281	NA	2.23029	4.31101	0.823903	1.64135	2.83498	2.872	5.45403	2.44426	C_0:Sec61a2
689	11.168	-0.307271	0.431445	-0.712191	0.476347	NA	15.612	13.6515	10.7107	9.84808	13.2299	8.61599	5.45403	12.2213	C_0:Upf2
690	3.31433	0.174168	0.787779	0.221087	0.825024	NA	3.71715	4.31101	2.47171	1.64135	0.944994	4.308	5.45403	3.66639	C_0:Usp6nl
691	30.1112	0.30386	0.259052	1.17297	0.240809	NA	22.3029	28.0216	32.9561	24.6202	34.9648	34.464	35.4512	28.109	C_0:Celf2
692	5.69944	0.608304	0.655597	0.927863	0.353479	NA	6.69087	4.31101	4.11951	2.46202	0.944994	7.17999	14.9986	4.88852	C_0:Taf3
693	44.744	-0.0840531	0.216957	-0.387418	0.698447	0.838492	37.1715	46.7026	46.1386	54.1645	39.6897	37.336	49.0863	47.663	C_0:Atp5c1
694	5.71747	0.119275	0.595171	0.200405	0.841164	NA	5.20401	5.74801	5.76732	4.92404	2.83498	8.61599	4.09052	8.5549	C_0:Kin
695	0.591262	0.126444	1.87883	0.0672993	0.946343	NA	0.74343	0.718502	0.823903	0	0	0	0	2.44426	C_0:Prkcq
696	1.59113	-0.0294875	1.12668	-0.026172	0.97912	NA	0.74343	0.718502	3.29561	1.64135	0.944994	1.436	2.72701	1.22213	C_0:Pfkfb3
697	14.0986	-0.0621984	0.377293	-0.164854	0.869059	NA	13.3817	17.9625	14.0063	12.3101	16.0649	12.924	16.3621	9.77703	C_0:Rbm17
698	0.829642	0.211848	1.50033	0.141201	0.887711	NA	0.74343	0.718502	0.823903	0.820674	0.944994	0	1.36351	1.22213	C_0:Il15ra
699	1.08832	1.43701	1.53515	0.936067	0.349239	NA	1.48686	0	0	0.820674	0.944994	0	5.45403	0	C_0:Fbxo18
700	1.71873	0.305837	1.11208	0.275013	0.783306	NA	0.74343	3.59251	1.64781	0	0.944994	2.872	2.72701	1.22213	C_0:Ankrd16
701	3.03787	-1.54636	0.898807	-1.72046	0.0853491	NA	2.97372	4.31101	4.94342	5.74472	0.944994	1.436	2.72701	1.22213	C_0:Mindy3
702	5.35067	0.367517	0.605888	0.606576	0.544132	NA	3.71715	3.59251	4.94342	6.56539	5.66996	4.308	5.45403	8.5549	C_0:Rsu1
703	0.60853	0.131554	1.80389	0.0729279	0.941863	NA	0.74343	0.718502	0	0.820674	0	0	1.36351	1.22213	C_0:Gm37780
704	1.44554	-1.29728	1.29112	-1.00477	0.315007	NA	0.74343	3.59251	3.29561	0.820674	1.88999	0	0	1.22213	C_0:Trdmt1
705	102.211	-0.119709	0.151102	-0.792241	0.42822	0.621881	89.955	115.679	113.699	107.508	103.004	73.2359	113.171	101.437	C_0:Vim
706	1.92762	0.264164	1.01799	0.259495	0.795254	NA	2.23029	0.718502	3.29561	0.820674	1.88999	1.436	1.36351	3.66639	C_0:St8sia6
707	1.05583	0.898623	1.38408	0.649256	0.516173	NA	1.48686	0.718502	0	0.820674	2.83498	0	1.36351	1.22213	C_0:Stam
708	0.703118	1.35956	1.81596	0.74867	0.454056	NA	0.74343	0.718502	0	0	0	1.436	2.72701	0	C_0:Mrc1
709	4.28759	0.0992945	0.720237	0.137864	0.890348	NA	2.97372	4.31101	1.64781	7.38606	2.83498	5.744	8.18104	1.22213	C_0:Gm13268
710	1.75666	-0.776428	1.1898	-0.65257	0.514034	NA	0	2.1555	4.11951	2.46202	0	2.872	0	2.44426	C_0:Nsun6
711	5.73331	-0.456452	0.68693	-0.664482	0.506382	NA	4.46058	2.87401	12.3585	6.56539	0	2.872	8.18104	8.5549	C_0:Arl5b
712	0.785224	-1.85011	1.6258	-1.13797	0.255133	NA	2.97372	0.718502	0.823903	0.820674	0.944994	0	0	0	C_0:Gm38257
713	10.4194	0.065751	0.443047	0.148406	0.882022	NA	10.408	10.059	8.23903	11.4894	5.66996	14.36	10.9081	12.2213	C_0:Mllt10
714	6.03602	-0.0828631	0.573508	-0.144485	0.885118	NA	8.17773	5.74801	4.94342	5.74472	3.77997	5.744	6.81754	7.33277	C_0:Dnajc1
715	10.5533	0.0433633	0.451838	0.0959708	0.923544	NA	16.3555	5.74801	8.23903	11.4894	12.2849	7.17999	10.9081	12.2213	C_0:Commd3
716	1.95701	-0.595513	1.0358	-0.574929	0.565339	NA	2.23029	2.1555	4.11951	0.820674	0.944994	1.436	2.72701	1.22213	C_0:Bmi1
717	4.37138	-0.0427713	0.683679	-0.0625605	0.950116	NA	5.94744	5.02951	1.64781	4.92404	3.77997	5.744	5.45403	2.44426	C_0:Pip4k2a
718	3.06165	0.108419	0.81934	0.132325	0.894727	NA	4.46058	2.1555	1.64781	3.28269	1.88999	5.744	4.09052	1.22213	C_0:Armc3
719	0.642025	-1.35498	1.78626	-0.758559	0.448117	NA	2.23029	0.718502	0.823903	0	0	0	1.36351	0	C_0:Msrb2
720	3.33353	0.67641	0.77735	0.870149	0.384219	NA	1.48686	2.87401	3.29561	2.46202	2.83498	7.17999	4.09052	2.44426	C_0:Otud1
721	0.58295	0.0540072	1.81931	0.0296855	0.976318	NA	0.74343	0.718502	0	0.820674	0.944994	1.436	0	0	C_0:Enkur
722	2.92575	0.447757	0.835052	0.536203	0.591818	NA	2.23029	5.02951	1.64781	0.820674	2.83498	4.308	4.09052	2.44426	C_0:Gm13341
723	13.2241	-0.474236	0.416655	-1.1382	0.255037	NA	17.0989	15.0885	13.1824	16.4135	9.44994	5.744	6.81754	21.9983	C_0:Gm13340
724	0.683698	-2.59578	1.67988	-1.54522	0.122293	NA	0.74343	1.437	1.64781	1.64135	0	0	0	0	C_0:Gm13339
725	16.202	-0.465954	0.363594	-1.28152	0.200011	NA	17.0989	24.4291	16.4781	16.4135	9.44994	18.668	13.6351	13.4434	C_0:Apbb1ip
726	12.1661	-0.708414	0.423378	-1.67324	0.0942799	NA	16.3555	17.244	12.3585	13.9515	5.66996	11.488	6.81754	13.4434	C_0:Abi1
727	6.02408	-0.185403	0.593926	-0.312165	0.754915	NA	8.17773	10.059	2.47171	4.92404	6.61496	5.744	4.09052	6.11064	C_0:Acbd5
728	1.88041	-1.03053	1.11156	-0.927101	0.353874	NA	4.46058	1.437	0.823903	3.28269	0.944994	2.872	0	1.22213	C_0:Mastl
729	7.52272	-0.407584	0.54092	-0.753502	0.451149	NA	12.6383	5.02951	11.5346	4.92404	4.72497	7.17999	6.81754	7.33277	C_0:Yme1l1
730	0.9745	0.617208	1.40114	0.440503	0.659573	NA	0.74343	0.718502	0.823903	0.820674	1.88999	1.436	1.36351	0	C_0:Gm13422
731	3.39714	-1.48562	0.861696	-1.72406	0.0846971	NA	2.23029	7.18502	5.76732	4.92404	2.83498	2.872	1.36351	0	C_0:Spopl
732	1.22546	1.62233	1.40259	1.15666	0.247411	NA	0	0	0.823903	1.64135	0.944994	0	2.72701	3.66639	C_0:Gm13392
733	3.25478	0.519819	0.808278	0.643119	0.520147	NA	5.20401	1.437	0.823903	3.28269	5.66996	4.308	4.09052	1.22213	C_0:Psd4
734	3.8305	-0.0942244	0.730258	-0.129029	0.897335	NA	2.97372	5.74801	4.94342	2.46202	6.61496	2.872	1.36351	3.66639	C_0:Ehmt1
735	6.17103	0.142223	0.590829	0.240717	0.809774	NA	10.408	5.74801	4.11951	3.28269	8.50494	2.872	9.54455	4.88852	C_0:Arrdc1
736	1.03982	-0.633589	1.44791	-0.437589	0.661684	NA	2.23029	2.1555	0	0.820674	1.88999	0	0	1.22213	C_0:Zmynd19
737	0.983752	0.596232	1.4841	0.401747	0.68787	NA	0	0.718502	0	2.46202	1.88999	1.436	1.36351	0	C_0:Dph7
738	10.1762	-0.346173	0.455662	-0.759715	0.447425	NA	14.8686	12.933	9.06293	8.20674	5.66996	11.488	8.18104	10.9992	C_0:Mrpl41
739	2.98364	-0.880383	0.85559	-1.02898	0.303491	NA	2.97372	4.31101	4.11951	4.10337	2.83498	1.436	4.09052	0	C_0:Pnpla7
740	0.886944	1.89834	1.66659	1.13906	0.25468	NA	0	0.718502	0	0.820674	1.88999	0	0	3.66639	C_0:Nsmf
741	0.721665	-1.68172	1.71662	-0.979668	0.32725	NA	0	0.718502	1.64781	2.46202	0.944994	0	0	0	C_0:Tor4a
742	8.06555	0.689079	0.549336	1.25438	0.209703	NA	13.3817	3.59251	4.11951	3.28269	6.61496	8.61599	16.3621	8.5549	C_0:Nelfb
743	14.4598	0.748704	0.394407	1.8983	0.0576562	NA	7.4343	11.496	14.0063	9.84808	11.3399	27.284	12.2716	21.9983	C_0:Tubb4b
744	5.84907	-0.127807	0.584196	-0.218773	0.826827	NA	5.94744	7.18502	7.41513	4.10337	7.55995	5.744	2.72701	6.11064	C_0:Tmem203
745	0.804164	1.65837	1.6733	0.991074	0.32165	NA	0	0.718502	0	0.820674	0.944994	0	2.72701	1.22213	C_0:Tprn
746	9.28447	-0.106858	0.483051	-0.221215	0.824925	NA	11.1515	12.2145	5.76732	9.02741	4.72497	7.17999	9.54455	14.6655	C_0:Ssna1
747	5.03956	0.235754	0.644649	0.36571	0.714582	NA	2.97372	6.46651	7.41513	1.64135	4.72497	4.308	5.45403	7.33277	C_0:Anapc2
748	2.75423	1.17248	0.870975	1.34617	0.178249	NA	2.23029	2.87401	0.823903	0.820674	4.72497	4.308	1.36351	4.88852	C_0:Man1b1
749	1.17463	-0.522823	1.40254	-0.37277	0.70932	NA	0	2.1555	2.47171	0.820674	0	0	2.72701	1.22213	C_0:Dpp7
750	2.96047	1.03959	0.832707	1.24845	0.211868	NA	2.97372	1.437	2.47171	0.820674	2.83498	4.308	2.72701	6.11064	C_0:Uap1l1
751	10.6306	-0.320842	0.431776	-0.743074	0.457437	NA	11.8949	12.933	9.88683	12.3101	8.50494	10.052	10.9081	8.5549	C_0:Paxx
752	2.01292	0.134352	0.989369	0.135796	0.891982	NA	2.23029	2.1555	1.64781	1.64135	1.88999	2.872	0	3.66639	C_0:Fbxw5
753	5.69273	0.760122	0.664301	1.14424	0.252522	NA	2.23029	2.1555	8.23903	4.10337	0.944994	10.052	6.81754	10.9992	C_0:Traf2
754	30.8166	-0.0163009	0.252045	-0.0646747	0.948433	NA	28.2503	33.0511	31.3083	31.1856	30.2398	33.028	31.3607	28.109	C_0:Edf1
755	9.22938	0.083121	0.46476	0.178847	0.858058	NA	10.408	10.7775	8.23903	6.56539	11.3399	10.052	5.45403	10.9992	C_0:Phpt1
756	2.71324	-0.619015	0.869244	-0.712131	0.476384	NA	3.71715	3.59251	3.29561	2.46202	1.88999	1.436	4.09052	1.22213	C_0:Rabl6
757	6.7959	0.217863	0.55228	0.394479	0.693228	NA	5.94744	7.90352	4.94342	6.56539	11.3399	10.052	2.72701	4.88852	C_0:Bmyc
758	0.909149	-0.879599	1.64429	-0.534943	0.592689	NA	2.97372	0	0	1.64135	0	1.436	0	1.22213	C_0:Camsap1
759	3.07334	-0.450054	0.851602	-0.528479	0.597167	NA	8.17773	2.87401	1.64781	1.64135	3.77997	1.436	1.36351	3.66639	C_0:Ubac1
760	2.63562	0.756642	0.924487	0.818445	0.413103	NA	2.23029	0.718502	4.11951	0.820674	4.72497	5.744	2.72701	0	C_0:Tmem250-ps
761	1.08075	1.39405	1.45785	0.956235	0.338954	NA	0.74343	0	0	1.64135	0.944994	2.872	0	2.44426	C_0:Gpsm1
762	6.68514	-0.194779	0.559324	-0.34824	0.72766	NA	5.94744	7.18502	4.94342	10.6688	8.50494	8.61599	2.72701	4.88852	C_0:Dnlz
763	3.99781	-0.128557	0.707524	-0.1817	0.855818	NA	2.97372	6.46651	4.11951	3.28269	4.72497	1.436	4.09052	4.88852	C_0:Sdccag3
764	2.80659	-0.0879106	0.860968	-0.102107	0.918672	NA	2.23029	3.59251	4.11951	1.64135	1.88999	0	4.09052	4.88852	C_0:Pmpca
765	1.67975	-1.34304	1.2618	-1.06439	0.287154	NA	0	2.1555	4.11951	3.28269	0	1.436	0	2.44426	C_0:Inpp5e
766	2.15877	0.309552	0.936954	0.330382	0.741112	NA	1.48686	2.1555	2.47171	1.64135	2.83498	2.872	1.36351	2.44426	C_0:Sec16a
767	1.72439	-0.980518	1.10709	-0.885669	0.375796	NA	2.23029	2.1555	2.47171	2.46202	1.88999	0	1.36351	1.22213	C_0:Notch1
768	2.51811	0.201335	0.889023	0.226467	0.820838	NA	0.74343	2.1555	4.11951	2.46202	2.83498	1.436	2.72701	3.66639	C_0:Egfl7
769	1.35723	0.83607	1.27235	0.657107	0.511112	NA	0	0.718502	0	3.28269	2.83498	1.436	1.36351	1.22213	C_0:Agpat2
770	3.48553	-0.0779724	0.76237	-0.102276	0.918537	NA	2.23029	5.02951	4.11951	3.28269	6.61496	1.436	2.72701	2.44426	C_0:Surf6
771	1.07182	-0.347822	1.46601	-0.237258	0.812457	NA	0.74343	0.718502	3.29561	0	0.944994	2.872	0	0	C_0:Med22
772	154.663	-0.172421	0.115654	-1.49083	0.136007	0.287002	161.324	168.129	170.548	155.107	140.804	145.036	147.259	149.1	C_0:Rpl7a
773	7.145	0.139098	0.53333	0.260811	0.794239	NA	5.94744	9.34052	4.94342	6.56539	4.72497	11.488	6.81754	7.33277	C_0:Surf1
774	4.16591	-0.77789	0.739063	-1.05254	0.292554	NA	8.92116	2.1555	4.94342	4.92404	2.83498	2.872	5.45403	1.22213	C_0:Surf2
775	8.19876	0.754912	0.499095	1.51256	0.130391	NA	5.20401	5.02951	6.59122	7.38606	7.55995	11.488	14.9986	7.33277	C_0:Surf4
776	2.64824	0.0179229	0.873216	0.0205252	0.983624	NA	4.46058	3.59251	1.64781	0.820674	2.83498	1.436	2.72701	3.66639	C_0:Rexo4
777	2.95535	-0.401796	0.837343	-0.479846	0.631337	NA	2.23029	3.59251	2.47171	4.92404	0.944994	4.308	2.72701	2.44426	C_0:Cacfd1
778	1.14219	1.01815	1.36347	0.746736	0.455223	NA	2.23029	0.718502	0	0	0.944994	1.436	1.36351	2.44426	C_0:Slc2a6
779	1.6878	0.256692	1.10669	0.231945	0.81658	NA	0.74343	2.87401	1.64781	0.820674	1.88999	1.436	4.09052	0	C_0:Vav2
780	4.17092	0.126584	0.718449	0.176191	0.860144	NA	2.97372	5.74801	1.64781	5.74472	7.55995	5.744	2.72701	1.22213	C_0:Brd3
781	1.14095	0.0712191	1.35079	0.0527238	0.957952	NA	0.74343	2.87401	0	0.820674	1.88999	1.436	1.36351	0	C_0:Wdr5
782	0.928516	-0.0880989	1.43387	-0.0614414	0.951008	NA	0.74343	1.437	0.823903	0.820674	0.944994	1.436	0	1.22213	C_0:Col5a1
783	0.864776	-0.973904	1.54202	-0.631576	0.527664	NA	0.74343	0.718502	1.64781	1.64135	0.944994	0	0	1.22213	C_0:Mrps2
784	4.54419	0.000351119	0.682695	0.000514312	0.99959	NA	2.97372	5.74801	5.76732	4.10337	7.55995	0	4.09052	6.11064	C_0:Rpsa-ps9
785	1.34567	-1.15564	1.29325	-0.89359	0.371541	NA	1.48686	2.87401	2.47171	0.820674	1.88999	0	0	1.22213	C_0:Ralgds
786	5.34659	0.15212	0.625103	0.243352	0.807733	NA	7.4343	4.31101	2.47171	5.74472	3.77997	10.052	4.09052	4.88852	C_0:Tsc1
787	0.795957	1.64689	1.6766	0.982277	0.325963	NA	0	0.718502	0.823903	0	0.944994	1.436	0	2.44426	C_0:Spaca9
788	1.15722	2.27408	1.48971	1.52653	0.126878	NA	0.74343	0	0	0.820674	0.944994	1.436	4.09052	1.22213	C_0:Gtf3c4
789	3.77118	0.381537	0.723066	0.527666	0.597731	NA	2.97372	4.31101	2.47171	3.28269	2.83498	2.872	4.09052	7.33277	C_0:Ttf1
790	3.66706	0.000293538	0.73914	0.000397135	0.999683	NA	2.97372	5.02951	3.29561	3.28269	2.83498	1.436	6.81754	3.66639	C_0:Setx
791	4.87351	0.0277398	0.700987	0.0395725	0.968434	NA	4.46058	2.1555	5.76732	6.56539	0	8.61599	4.09052	7.33277	C_0:Med27
792	3.82754	0.611022	0.717984	0.851024	0.394756	NA	2.23029	4.31101	2.47171	3.28269	6.61496	2.872	2.72701	6.11064	C_0:Rapgef1
793	2.64302	0.605834	0.869119	0.697066	0.485761	NA	2.97372	1.437	0.823903	3.28269	4.72497	2.872	1.36351	3.66639	C_0:Trub2
794	1.07222	0.323202	1.33771	0.241608	0.809084	NA	0.74343	1.437	0.823903	0.820674	0.944994	0	1.36351	2.44426	C_0:Coq4
795	0.732947	-0.327077	1.7638	-0.185439	0.852885	NA	0.74343	0	0	2.46202	0	1.436	0	1.22213	C_0:Slc27a4
796	6.32428	0.519887	0.573007	0.907296	0.36425	NA	4.46058	5.74801	4.94342	5.74472	8.50494	10.052	1.36351	9.77703	C_0:Urm1
797	6.82764	-0.248632	0.5557	-0.447421	0.654571	NA	6.69087	8.62202	7.41513	6.56539	3.77997	11.488	2.72701	7.33277	C_0:Odf2
798	6.22504	-0.131959	0.576312	-0.228971	0.818892	NA	11.1515	4.31101	5.76732	4.92404	7.55995	5.744	5.45403	4.88852	C_0:Gle1
799	5.77913	-0.701488	0.61444	-1.14167	0.253591	NA	5.94744	5.02951	9.06293	9.02741	5.66996	1.436	2.72701	7.33277	C_0:Sptan1
800	28.8052	0.202869	0.267221	0.759179	0.447745	NA	23.0463	30.1771	24.7171	29.5442	35.9098	35.9	21.8161	29.3311	C_0:Set
801	2.49086	0.382035	0.909445	0.420075	0.674431	NA	0.74343	2.87401	4.11951	0.820674	1.88999	4.308	2.72701	2.44426	C_0:Zdhhc12
802	3.91392	0.693295	0.762834	0.908842	0.363434	NA	5.94744	2.87401	1.64781	1.64135	7.55995	4.308	0	7.33277	C_0:Zer1
803	0.656088	-0.3689	1.7326	-0.212917	0.831392	NA	0	1.437	0.823903	0.820674	0.944994	0	0	1.22213	C_0:Tbc1d13
804	1.92349	-1.69413	1.14596	-1.47835	0.139314	NA	2.23029	2.1555	3.29561	4.10337	0.944994	1.436	0	1.22213	C_0:Endog
805	1.72424	-0.153823	1.1012	-0.139686	0.888908	NA	0.74343	1.437	2.47171	2.46202	0	2.872	1.36351	2.44426	C_0:Spout1
806	3.24194	1.49312	0.853797	1.74881	0.0803245	NA	0.74343	4.31101	0	1.64135	5.66996	4.308	6.81754	2.44426	C_0:Lrrc8a
807	0.682822	-0.368515	1.71749	-0.214566	0.830106	NA	0	1.437	0.823903	0.820674	0.944994	1.436	0	0	C_0:Dolk
808	1.43169	1.8873	1.29946	1.45237	0.146398	NA	0	0	0.823903	1.64135	0.944994	2.872	2.72701	2.44426	C_0:Nup188
809	3.12797	0.20969	0.834393	0.251308	0.801576	NA	4.46058	2.1555	4.11951	0.820674	2.83498	5.744	0	4.88852	C_0:Sh3glb2
810	1.30007	1.87265	1.3337	1.4041	0.16029	NA	0.74343	1.437	0	0	2.83498	1.436	2.72701	1.22213	C_0:Crat
811	10.021	1.02544	0.462979	2.21488	0.0267685	NA	5.20401	5.02951	11.5346	4.92404	15.1199	12.924	9.54455	15.8877	C_0:Ptpa
812	4.30987	0.106624	0.704055	0.151443	0.879626	NA	5.94744	6.46651	3.29561	0.820674	5.66996	5.744	4.09052	2.44426	C_0:Ntmt1
813	2.83075	0.127946	0.824028	0.155269	0.876609	NA	2.23029	2.1555	3.29561	3.28269	3.77997	2.872	1.36351	3.66639	C_0:Asb6
814	1.16653	0.460455	1.45574	0.316303	0.751772	NA	0	0	3.29561	0.820674	3.77997	1.436	0	0	C_0:Tor1b
815	5.55388	-0.0483385	0.625816	-0.0772407	0.938432	NA	3.71715	5.74801	2.47171	10.6688	5.66996	4.308	8.18104	3.66639	C_0:Tor1a
816	9.76215	-0.91844	0.483909	-1.89796	0.0577016	NA	8.92116	10.7775	15.6542	16.4135	9.44994	2.872	5.45403	8.5549	C_0:BC005624
817	2.0156	1.71537	1.10027	1.55905	0.118985	NA	1.48686	0.718502	1.64781	0	4.72497	1.436	0	6.11064	C_0:Usp20
818	9.5955	0.384255	0.476825	0.805861	0.420323	NA	13.3817	4.31101	8.23903	7.38606	12.2849	10.052	14.9986	6.11064	C_0:Fnbp1
819	1.13036	1.45449	1.41291	1.02943	0.303278	NA	0	0.718502	0.823903	0.820674	0	2.872	1.36351	2.44426	C_0:D330023K18Rik
820	4.40818	0.277427	0.696407	0.39837	0.690358	NA	2.97372	7.90352	4.11951	0.820674	4.72497	5.744	4.09052	4.88852	C_0:Gpr107
821	16.8237	0.701625	0.366996	1.9118	0.0559015	NA	8.92116	19.3995	14.8303	8.20674	23.6248	12.924	25.9066	20.7762	C_0:Ass1
822	1.11437	-0.565992	1.34483	-0.420864	0.673854	NA	2.23029	1.437	0.823903	0.820674	0.944994	1.436	0	1.22213	C_0:Fubp3
823	3.43361	0.62459	0.754821	0.827467	0.407972	NA	2.97372	2.1555	2.47171	3.28269	5.66996	5.744	2.72701	2.44426	C_0:Exosc2
824	1.27805	0.693459	1.25368	0.55314	0.580168	NA	0.74343	1.437	0	1.64135	0.944994	2.872	1.36351	1.22213	C_0:Abl1
825	3.6479	-0.65506	0.774285	-0.846019	0.397542	NA	5.20401	5.74801	4.94342	1.64135	0.944994	4.308	2.72701	3.66639	C_0:Nup214
826	0.958229	0.562598	1.49344	0.376712	0.706388	NA	0	0.718502	2.47171	0	1.88999	0	1.36351	1.22213	C_0:Fam78a
827	6.58696	0.885092	0.551085	1.60609	0.108254	NA	5.20401	5.74801	2.47171	4.92404	7.55995	10.052	8.18104	8.5549	C_0:Prrc2b
828	4.20316	-0.582069	0.730305	-0.797022	0.425438	NA	5.20401	5.02951	3.29561	6.56539	1.88999	4.308	0	7.33277	C_0:Uck1
829	50.9773	-0.144398	0.20459	-0.705791	0.480318	0.676633	48.323	45.2656	56.8493	64.0125	51.0297	54.568	44.9957	42.7745	C_0:Gm13611
830	16.8245	-0.0151292	0.346547	-0.0436569	0.965178	NA	16.3555	15.807	21.4215	13.9515	17.0099	20.104	17.7256	12.2213	C_0:Swi5
831	1.74693	-0.30479	1.07064	-0.28468	0.77589	NA	2.23029	2.87401	1.64781	0.820674	0.944994	2.872	1.36351	1.22213	C_0:Golga2
832	2.39491	0.107759	0.935184	0.115227	0.908265	NA	1.48686	4.31101	2.47171	0.820674	0.944994	2.872	1.36351	4.88852	C_0:Ciz1
833	8.56511	-0.640253	0.508737	-1.25851	0.208206	NA	11.1515	12.933	8.23903	9.84808	11.3399	8.61599	2.72701	3.66639	C_0:1110008P14Rik
834	0.823865	2.64401	1.67297	1.58043	0.114009	NA	0	0	0	0.820674	1.88999	1.436	0	2.44426	C_0:Lcn2
835	0.955441	-0.0796808	1.51114	-0.052729	0.957948	NA	0	1.437	0	2.46202	0.944994	1.436	1.36351	0	C_0:Ptges2
836	1.79628	-0.315548	1.10321	-0.286029	0.774856	NA	0.74343	2.1555	0.823903	4.10337	0.944994	2.872	2.72701	0	C_0:Gm13413
837	2.67335	0.623739	0.86805	0.718552	0.472417	NA	1.48686	2.87401	3.29561	0.820674	4.72497	2.872	4.09052	1.22213	C_0:Slc25a25
838	2.67906	-1.04024	0.905026	-1.14941	0.250389	NA	5.94744	2.87401	2.47171	3.28269	2.83498	1.436	1.36351	1.22213	C_0:Fam102a
839	7.06528	-0.0601089	0.570193	-0.105419	0.916044	NA	14.1252	7.18502	3.29561	4.10337	7.55995	10.052	4.09052	6.11064	C_0:Dpm2
840	3.83243	-0.355913	0.725451	-0.490609	0.623703	NA	4.46058	2.87401	3.29561	6.56539	2.83498	2.872	4.09052	3.66639	C_0:St6galnac4
841	1.16758	-1.53486	1.41852	-1.08201	0.279248	NA	2.23029	1.437	2.47171	0.820674	0.944994	1.436	0	0	C_0:St6galnac6
842	0.586312	1.15785	1.9728	0.586906	0.557267	NA	0	1.437	0	0	1.88999	0	1.36351	0	C_0:Eng
843	1.63097	-0.18925	1.1023	-0.171686	0.863684	NA	1.48686	2.1555	1.64781	1.64135	0.944994	0	2.72701	2.44426	C_0:Fpgs
844	11.5171	0.583975	0.432975	1.34875	0.177417	NA	11.1515	4.31101	8.23903	13.1308	12.2849	18.668	10.9081	13.4434	C_0:Cdk9
845	2.66439	0.567443	0.876754	0.647209	0.517497	NA	1.48686	3.59251	1.64781	1.64135	1.88999	5.744	4.09052	1.22213	C_0:Sh2d3c
846	5.39533	0.745388	0.605313	1.23141	0.21817	NA	2.97372	4.31101	4.94342	4.10337	9.44994	7.17999	4.09052	6.11064	C_0:Tor2a
847	0.499898	-1.04398	2.01989	-0.516851	0.60526	NA	2.23029	0	0.823903	0	0.944994	0	0	0	C_0:Ptrh1
848	1.86759	0.206895	1.02356	0.202133	0.839813	NA	1.48686	0.718502	2.47171	2.46202	3.77997	1.436	1.36351	1.22213	C_0:Stxbp1
849	342.683	-0.185011	0.0809247	-2.28621	0.0222422	0.0851794	349.412	359.251	369.108	381.613	322.243	302.996	335.423	321.42	C_0:Rpl12
850	1.04816	2.06564	1.56346	1.3212	0.186436	NA	0.74343	0	0	0.820674	0	2.872	2.72701	1.22213	C_0:Slc2a8
851	2.43917	-1.59037	1.06582	-1.49216	0.135658	NA	7.4343	1.437	0.823903	4.92404	0.944994	0	2.72701	1.22213	C_0:Gm38299
852	1.69937	-0.994298	1.15829	-0.858422	0.39066	NA	3.71715	1.437	0.823903	3.28269	1.88999	0	0	2.44426	C_0:Ralgps1
853	1.21985	0.0746197	1.3691	0.0545028	0.956535	NA	0	1.437	0	3.28269	0.944994	2.872	0	1.22213	C_0:Zbtb43
854	0.671224	0.550532	1.76875	0.311255	0.755606	NA	0	1.437	0	0.820674	1.88999	0	0	1.22213	C_0:Pbx3
855	3.54761	0.0161729	0.772421	0.0209379	0.983295	NA	1.48686	2.1555	4.11951	6.56539	3.77997	1.436	2.72701	6.11064	C_0:Mapkap1
856	3.17005	-0.265734	0.802315	-0.331209	0.740487	NA	2.97372	2.1555	3.29561	5.74472	4.72497	1.436	1.36351	3.66639	C_0:Gm13408
857	3.82346	-0.0863084	0.727816	-0.118586	0.905604	NA	5.20401	1.437	4.94342	4.10337	2.83498	4.308	4.09052	3.66639	C_0:Gapvd1
858	40.99	0.297331	0.224629	1.32365	0.185619	0.351519	34.1978	30.8956	46.9625	35.289	43.4697	45.952	42.2687	48.8852	C_0:Hspa5
859	2.16201	-0.155084	0.941458	-0.164728	0.869158	NA	2.23029	2.87401	2.47171	1.64135	2.83498	1.436	1.36351	2.44426	C_0:Rabepk
860	13.4516	0.412224	0.393359	1.04796	0.294657	NA	12.6383	11.496	11.5346	9.84808	10.3949	22.976	17.7256	10.9992	C_0:Fbxw2
861	2.60538	-0.108837	0.900724	-0.120833	0.903823	NA	1.48686	5.02951	3.29561	0.820674	0.944994	2.872	2.72701	3.66639	C_0:Psmd5
862	3.38069	0.23091	0.753085	0.306619	0.759134	NA	2.97372	2.87401	2.47171	4.10337	3.77997	4.308	4.09052	2.44426	C_0:Traf1
863	0.669646	-0.339577	1.79788	-0.188877	0.85019	NA	0	2.1555	0	0.820674	0.944994	1.436	0	0	C_0:Hc
864	7.92068	-0.0121767	0.514215	-0.0236801	0.981108	NA	9.66459	10.059	4.94342	7.38606	12.2849	7.17999	8.18104	3.66639	C_0:Cntrl
865	18.7971	-0.0603343	0.331212	-0.182162	0.855455	NA	14.8686	24.4291	19.7737	17.2341	14.1749	18.668	20.4526	20.7762	C_0:Rab14
866	6.36647	1.20083	0.595139	2.01773	0.0436195	NA	2.23029	4.31101	7.41513	1.64135	12.2849	8.61599	9.54455	4.88852	C_0:Gsn
867	0.900205	-0.873447	1.53968	-0.567291	0.570517	NA	0.74343	2.1555	0.823903	0.820674	0	1.436	0	1.22213	C_0:Ggta1
868	0.758226	0.866766	1.70679	0.507835	0.611569	NA	0.74343	0.718502	0.823903	0	3.77997	0	0	0	C_0:Gm43761
869	14.6551	-0.279427	0.374207	-0.746718	0.455234	NA	11.8949	17.244	19.7737	15.5928	13.2299	11.488	10.9081	17.1098	C_0:Ndufa8
870	4.47524	0.590897	0.691163	0.854932	0.392589	NA	5.94744	2.87401	3.29561	2.46202	8.50494	1.436	2.72701	8.5549	C_0:Rbm18
871	1.11098	0.97451	1.37044	0.711093	0.477027	NA	0	2.1555	0	0.820674	1.88999	1.436	1.36351	1.22213	C_0:Mrrf
872	81.292	-0.263463	0.161373	-1.63263	0.102546	0.24388	80.2905	96.2792	88.9815	89.4534	80.3245	77.5439	76.3564	61.1064	C_0:Gm13436
873	3.20008	-1.70383	0.900591	-1.8919	0.0585041	NA	5.20401	2.1555	4.94342	7.38606	1.88999	1.436	1.36351	1.22213	C_0:Pdcl
874	5.18351	-0.0466705	0.66854	-0.0698096	0.944345	NA	8.17773	0.718502	4.94342	7.38606	4.72497	2.872	4.09052	8.5549	C_0:Rc3h2
875	1.47741	-0.10033	1.22986	-0.0815786	0.934982	NA	2.97372	0	1.64781	1.64135	1.88999	0	0	3.66639	C_0:Zbtb6
876	4.22495	-0.584717	0.702882	-0.831884	0.405474	NA	5.20401	4.31101	4.11951	6.56539	1.88999	2.872	2.72701	6.11064	C_0:Rabgap1
877	13.6538	-0.122407	0.38406	-0.318719	0.74994	NA	12.6383	12.2145	18.9498	13.1308	13.2299	15.796	12.2716	10.9992	C_0:Strbp
878	2.132	-0.350328	1.05526	-0.331984	0.739902	NA	3.71715	2.87401	3.29561	0	4.72497	0	0	2.44426	C_0:Dennd1a
879	0.745923	2.52937	1.80694	1.39981	0.16157	NA	0	0	0.823903	0	3.77997	0	1.36351	0	C_0:Nek6
880	18.8418	0.432693	0.324481	1.33349	0.18237	NA	14.1252	16.5255	13.1824	20.5168	22.6798	18.668	21.8161	23.2204	C_0:Psmb7
881	667.9	-0.29552	0.0687653	-4.29751	1.72724e-05	0.000365699	721.127	704.132	716.795	802.619	624.641	644.764	599.943	529.182	C_0:Rpl35
882	29.3746	-0.396372	0.269621	-1.47011	0.141532	NA	33.4544	38.7991	32.1322	29.5442	32.1298	27.284	24.5431	17.1098	C_0:Arpc5l
883	0.852137	1.70538	1.71675	0.993378	0.320526	NA	0.74343	0	0	0.820674	0.944994	4.308	0	0	C_0:Golga1
884	2.68092	-0.0102867	0.868219	-0.011848	0.990547	NA	2.23029	2.87401	1.64781	4.10337	2.83498	0	4.09052	3.66639	C_0:Scai
885	8.48822	0.477636	0.482846	0.98921	0.32256	NA	8.17773	7.90352	8.23903	4.10337	10.3949	7.17999	10.9081	10.9992	C_0:Ppp6c
886	2.44467	-1.07552	0.984578	-1.09236	0.274674	NA	1.48686	5.02951	2.47171	4.10337	0	1.436	1.36351	3.66639	C_0:Gm13453
887	6.85924	0.303565	0.535282	0.567112	0.570638	NA	8.17773	7.18502	4.11951	4.92404	7.55995	8.61599	8.18104	6.11064	C_0:Gm13456
888	2.14235	-1.81308	1.11883	-1.62051	0.105123	NA	5.20401	2.1555	3.29561	2.46202	0	1.436	1.36351	1.22213	C_0:Kynu
889	27.3863	-0.15146	0.272369	-0.556084	0.578154	NA	24.5332	28.0216	27.1888	35.289	23.6248	28.72	27.2701	24.4426	C_0:Arhgap15
890	1.00874	0.661396	1.39114	0.475435	0.634477	NA	0.74343	0.718502	0	1.64135	0.944994	1.436	1.36351	1.22213	C_0:Gtdc1
891	6.8576	-0.225247	0.539953	-0.417162	0.67656	NA	6.69087	5.74801	10.7107	6.56539	6.61496	5.744	5.45403	7.33277	C_0:Zeb2
892	0.787387	0.102667	1.60432	0.0639943	0.948975	NA	0	0.718502	1.64781	0.820674	1.88999	0	0	1.22213	C_0:Zeb2os
893	5.40197	-0.418574	0.63235	-0.661934	0.508013	NA	8.17773	6.46651	4.94342	4.92404	2.83498	1.436	9.54455	4.88852	C_0:Orc4
894	0.586066	0.0438396	1.88072	0.02331	0.981403	NA	1.48686	0	0	0.820674	0.944994	1.436	0	0	C_0:Gm13508
895	3.37992	0.503914	0.776301	0.649123	0.516259	NA	2.23029	5.02951	2.47171	1.64135	6.61496	1.436	2.72701	4.88852	C_0:Epc2
896	5.94163	0.377545	0.596649	0.632776	0.52688	NA	3.71715	4.31101	4.11951	8.20674	2.83498	10.052	8.18104	6.11064	C_0:Mmadhc
897	0.649437	0.0881522	1.91296	0.0460815	0.963245	NA	0	0	1.64781	0.820674	0	0	2.72701	0	C_0:Gm13487
898	1.92819	0.289163	0.996337	0.290226	0.771644	NA	1.48686	2.1555	0.823903	2.46202	1.88999	1.436	2.72701	2.44426	C_0:Rbm43
899	7.54767	-0.0643087	0.51252	-0.125476	0.900147	NA	6.69087	6.46651	9.88683	8.20674	9.44994	4.308	6.81754	8.5549	C_0:Nmi
900	3.28892	0.323504	0.799825	0.404468	0.685868	NA	2.97372	2.1555	0.823903	5.74472	2.83498	1.436	5.45403	4.88852	C_0:Rif1
901	3.18256	1.00725	0.786651	1.28043	0.200394	NA	2.23029	2.87401	1.64781	1.64135	3.77997	4.308	4.09052	4.88852	C_0:Arl5a
902	0.761208	-1.65929	1.67912	-0.988187	0.323061	NA	0	1.437	1.64781	1.64135	0	0	1.36351	0	C_0:A430018G15Rik
903	2.06739	0.230382	1.06822	0.215669	0.829246	NA	3.71715	2.87401	0.823903	0	0	2.872	1.36351	4.88852	C_0:Stam2
904	15.0022	0.144064	0.390801	0.368636	0.712399	NA	10.408	8.62202	16.4781	22.1582	18.8999	8.61599	17.7256	17.1098	C_0:Prpf40a
905	3.91186	-0.0672034	0.705828	-0.0952122	0.924146	NA	3.71715	5.02951	3.29561	4.10337	5.66996	4.308	2.72701	2.44426	C_0:Arl6ip6
906	4.40107	1.05686	0.726065	1.45559	0.145505	NA	3.71715	5.74801	0	1.64135	3.77997	8.61599	6.81754	4.88852	C_0:Nr4a2
907	5.63085	1.40251	0.607171	2.30991	0.0208933	NA	3.71715	2.87401	3.29561	2.46202	7.55995	7.17999	8.18104	9.77703	C_0:Gpd2
908	0.781231	0.206898	1.65886	0.124723	0.900743	NA	1.48686	1.437	0	0	1.88999	1.436	0	0	C_0:Gm13535
909	4.90497	0.359625	0.639862	0.562035	0.574092	NA	5.20401	2.87401	5.76732	3.28269	5.66996	7.17999	6.81754	2.44426	C_0:Gm13532
910	69.6182	0.280428	0.173437	1.61689	0.105903	0.247934	61.7047	60.3541	68.3839	59.9092	67.0946	93.3399	77.7199	68.4392	C_0:Cytip
911	1.27011	-0.99814	1.38189	-0.7223	0.47011	NA	3.71715	0.718502	2.47171	0	1.88999	0	1.36351	0	C_0:Gm13545
912	14.069	-0.141767	0.37679	-0.376248	0.706732	NA	17.8423	14.37	14.8303	12.3101	16.0649	12.924	9.54455	14.6655	C_0:Baz2b
913	14.0971	0.315718	0.376207	0.839214	0.401349	NA	14.1252	10.7775	9.06293	16.4135	17.0099	14.36	16.3621	14.6655	C_0:March7
914	0.656435	-1.41927	1.78016	-0.797274	0.425292	NA	0.74343	0	0.823903	2.46202	0	0	0	1.22213	C_0:Cd302
915	3.69271	-0.634526	0.779905	-0.813594	0.415878	NA	5.20401	7.18502	0.823903	4.92404	4.72497	2.872	1.36351	2.44426	C_0:Gm13573
916	10.1123	-0.622285	0.453272	-1.37288	0.169791	NA	11.8949	12.2145	13.1824	11.4894	7.55995	11.488	8.18104	4.88852	C_0:Rbms1
917	8.55443	-0.409693	0.494904	-0.827824	0.40777	NA	11.8949	8.62202	12.3585	6.56539	10.3949	4.308	8.18104	6.11064	C_0:Tank
918	12.4078	-0.329292	0.432626	-0.761148	0.446569	NA	11.8949	20.8365	5.76732	16.4135	9.44994	11.488	13.6351	9.77703	C_0:Psmd14
919	5.37597	-0.188902	0.632779	-0.298528	0.7653	NA	7.4343	2.87401	5.76732	6.56539	3.77997	10.052	4.09052	2.44426	C_0:Dpp4
920	2.93309	-0.0420302	0.85627	-0.0490852	0.960851	NA	5.20401	0.718502	2.47171	3.28269	0.944994	4.308	4.09052	2.44426	C_0:Cobll1
921	0.980919	-1.18299	1.49474	-0.791433	0.428692	NA	0.74343	1.437	0.823903	2.46202	0.944994	1.436	0	0	C_0:Scn7a
922	2.10767	0.600701	0.988689	0.607573	0.54347	NA	1.48686	2.87401	1.64781	0.820674	3.77997	0	1.36351	4.88852	C_0:Gm13604
923	0.504477	-2.14641	1.96927	-1.08995	0.275734	NA	0.74343	0	2.47171	0.820674	0	0	0	0	C_0:Fastkd1
924	20.862	0.0116369	0.307284	0.0378702	0.969791	NA	20.0726	22.9921	22.2454	18.0548	24.5698	21.54	19.0891	18.3319	C_0:Ppig
925	3.56401	0.34872	0.740896	0.470674	0.637874	NA	2.97372	2.1555	4.11951	3.28269	2.83498	4.308	2.72701	6.11064	C_0:Gm13622
926	5.12075	0.608596	0.637563	0.954567	0.339797	NA	2.97372	3.59251	7.41513	2.46202	8.50494	7.17999	2.72701	6.11064	C_0:Gm13623
927	4.53004	-0.327979	0.683063	-0.480159	0.631115	NA	5.94744	7.90352	4.11951	2.46202	6.61496	1.436	4.09052	3.66639	C_0:Phospho2
928	28.6084	-0.00560974	0.272936	-0.0205533	0.983602	NA	32.7109	25.8661	35.4278	21.3375	34.0198	21.54	28.6337	29.3311	C_0:Ssb
929	3.25029	1.66969	0.819733	2.03687	0.0416632	NA	2.23029	1.437	1.64781	0.820674	3.77997	5.744	5.45403	4.88852	C_0:Mettl5
930	2.39304	-0.786358	0.946614	-0.830706	0.40614	NA	2.97372	4.31101	1.64781	3.28269	2.83498	2.872	0	1.22213	C_0:Ubr3
931	5.38067	0.229152	0.609431	0.37601	0.706909	NA	5.20401	5.02951	3.29561	6.56539	9.44994	5.744	4.09052	3.66639	C_0:Rpl9-ps7
932	0.740617	0.709151	1.66843	0.425041	0.670806	NA	0.74343	1.437	0	0	0.944994	1.436	1.36351	0	C_0:Gad1
933	7.88196	0.132245	0.504743	0.262005	0.793318	NA	7.4343	5.74801	8.23903	9.02741	12.2849	8.61599	6.81754	4.88852	C_0:Gorasp2
934	4.71026	-0.112629	0.666383	-0.169015	0.865785	NA	4.46058	2.87401	4.11951	8.20674	5.66996	7.17999	2.72701	2.44426	C_0:Tlk1
935	0.812464	-0.586273	1.69261	-0.346372	0.729063	NA	2.23029	0.718502	0.823903	0	0	0	2.72701	0	C_0:Mettl8
936	4.95067	0.530424	0.635574	0.834559	0.403966	NA	5.20401	5.02951	4.11951	1.64135	4.72497	7.17999	6.81754	4.88852	C_0:Dcaf17
937	9.60466	-0.256338	0.454553	-0.563935	0.572799	NA	11.8949	8.62202	11.5346	9.84808	8.50494	8.61599	6.81754	10.9992	C_0:Dync1i2
938	1.9632	0.272055	0.999506	0.27219	0.785476	NA	1.48686	0.718502	1.64781	3.28269	1.88999	2.872	1.36351	2.44426	C_0:Slc25a12
939	0.919329	1.06173	1.47014	0.722196	0.470174	NA	0.74343	0	0.823903	0.820674	0.944994	1.436	1.36351	1.22213	C_0:Gm13641
940	3.55452	-1.26538	0.825011	-1.53377	0.125085	NA	5.94744	3.59251	3.29561	7.38606	1.88999	1.436	0	4.88852	C_0:Hat1
941	2.55768	0.380078	0.936588	0.405811	0.684881	NA	2.23029	0	4.94342	1.64135	0.944994	4.308	2.72701	3.66639	C_0:Metap1d
942	2.17478	-0.163377	0.936938	-0.174373	0.861572	NA	2.23029	2.1555	2.47171	2.46202	2.83498	1.436	1.36351	2.44426	C_0:Itga6
943	2.90555	-0.14091	0.863528	-0.16318	0.870377	NA	2.97372	5.74801	1.64781	1.64135	2.83498	4.308	4.09052	0	C_0:Pdk1
944	1.23099	0.0998342	1.31169	0.0761112	0.939331	NA	1.48686	0.718502	0	2.46202	0.944994	2.872	1.36351	0	C_0:Rapgef4
945	1.77707	0.671171	1.09351	0.613779	0.539361	NA	2.97372	0	1.64781	0.820674	0.944994	1.436	2.72701	3.66639	C_0:Cdca7
946	6.02017	0.355403	0.578394	0.614465	0.538908	NA	4.46058	4.31101	4.11951	8.20674	4.72497	5.744	6.81754	9.77703	C_0:Sp3
947	3.56149	0.0443528	0.749146	0.0592044	0.952789	NA	2.97372	2.87401	4.94342	3.28269	4.72497	5.744	2.72701	1.22213	C_0:Sp3os
948	6.33833	0.369412	0.582296	0.634406	0.525816	NA	2.97372	9.34052	3.29561	6.56539	7.55995	2.872	9.54455	8.5549	C_0:Ola1
949	1.52567	-0.322331	1.17995	-0.273175	0.784719	NA	2.23029	0.718502	2.47171	1.64135	3.77997	0	1.36351	0	C_0:Gm13665
950	9.90754	-0.68007	0.463419	-1.46751	0.142238	NA	14.8686	10.7775	9.06293	13.9515	6.61496	5.744	10.9081	7.33277	C_0:Cir1
951	0.633726	1.2134	1.80029	0.673999	0.500312	NA	0	0.718502	0	0.820674	0.944994	0	1.36351	1.22213	C_0:Scrn3
952	0.667282	-1.387	1.75635	-0.789709	0.429698	NA	0	1.437	0.823903	1.64135	0	1.436	0	0	C_0:Gpr155
953	7.9482	-0.27828	0.504372	-0.551735	0.58113	NA	6.69087	8.62202	8.23903	11.4894	8.50494	8.61599	4.09052	7.33277	C_0:Wipf1
954	4.56216	0.0897904	0.665301	0.134962	0.892642	NA	6.69087	2.1555	4.11951	4.92404	6.61496	2.872	5.45403	3.66639	C_0:Atf2
955	31.6824	-0.290625	0.254768	-1.14074	0.253977	NA	32.7109	35.9251	41.1951	29.5442	26.4598	28.72	25.9066	32.9975	C_0:Atp5g3
956	3.146	0.339292	0.806154	0.420877	0.673845	NA	1.48686	2.87401	2.47171	4.10337	0.944994	4.308	4.09052	4.88852	C_0:Lnpk
957	14.4119	-0.162877	0.382199	-0.426157	0.669994	NA	22.3029	12.2145	15.6542	10.6688	13.2299	12.924	13.6351	14.6655	C_0:Mrpl23-ps1
958	4.7023	0.163457	0.655785	0.249255	0.803164	NA	6.69087	5.02951	2.47171	3.28269	2.83498	5.744	5.45403	6.11064	C_0:Mtx2
959	164.367	-0.0253821	0.115145	-0.220436	0.825532	0.902189	169.502	156.633	162.309	177.265	183.329	150.78	151.349	163.765	C_0:Rps6-ps4
960	1.1454	0.018086	1.3889	0.0130218	0.98961	NA	2.97372	0	0	1.64135	1.88999	1.436	0	1.22213	C_0:Gm13653
961	52.9683	-0.0825425	0.215472	-0.383078	0.701662	0.838492	60.9613	60.3541	41.1951	55.8058	57.6446	33.028	69.5389	45.2188	C_0:Hnrnpa3
962	13.335	-0.182558	0.400198	-0.45617	0.648268	NA	14.1252	10.059	16.4781	15.5928	6.61496	12.924	14.9986	15.8877	C_0:Nfe2l2
963	2.24788	0.344803	0.944232	0.365167	0.714986	NA	0.74343	2.1555	3.29561	1.64135	1.88999	4.308	2.72701	1.22213	C_0:Agps
964	0.71589	1.33822	1.80793	0.740191	0.459184	NA	0.74343	0	0	0.820674	0	1.436	2.72701	0	C_0:Rbm45
965	0.951286	0.576805	1.48196	0.389218	0.697115	NA	1.48686	0	1.64781	0	1.88999	0	1.36351	1.22213	C_0:Fkbp7
966	2.06093	-0.199577	1.12922	-0.176739	0.859713	NA	2.97372	0	1.64781	4.10337	0.944994	0	6.81754	0	C_0:Plekha3
967	1.15637	-0.786731	1.4064	-0.559392	0.575894	NA	2.23029	2.87401	0	0.820674	1.88999	1.436	0	0	C_0:Ccdc141
968	3.00936	0.425708	0.823556	0.516915	0.605216	NA	0.74343	2.87401	2.47171	4.10337	1.88999	2.872	5.45403	3.66639	C_0:Cwc22
969	10.5329	0.0819811	0.43914	0.186685	0.851907	NA	14.1252	7.18502	9.06293	10.6688	10.3949	8.61599	9.54455	14.6655	C_0:Ube2e3
970	24.2588	0.217439	0.316981	0.685968	0.492733	NA	19.3292	28.7401	12.3585	28.7236	24.5698	34.464	29.9972	15.8877	C_0:Itga4
971	1.82947	0.67415	1.0561	0.638337	0.523254	NA	0.74343	0.718502	2.47171	1.64135	0.944994	4.308	1.36351	2.44426	C_0:Ssfa2
972	2.31339	-0.241273	0.923812	-0.261171	0.79396	NA	1.48686	3.59251	1.64781	3.28269	1.88999	1.436	2.72701	2.44426	C_0:Dnajc10
973	0.858741	1.07243	1.56942	0.683329	0.494399	NA	0.74343	1.437	0	0	1.88999	1.436	1.36351	0	C_0:Dusp19
974	1.78227	1.0943	1.07973	1.01349	0.310826	NA	1.48686	2.1555	0.823903	0	1.88999	2.872	1.36351	3.66639	C_0:Nup35
975	16.6282	-0.118463	0.349825	-0.338635	0.734885	NA	17.0989	17.244	16.4781	18.0548	14.1749	15.796	23.1796	10.9992	C_0:Gm13680
976	20.2451	-0.0204085	0.324845	-0.0628254	0.949906	NA	19.3292	23.7106	18.9498	18.8755	12.2849	22.976	17.7256	28.109	C_0:Zc3h15
977	1.80811	-0.309988	1.06978	-0.289769	0.771993	NA	1.48686	1.437	2.47171	2.46202	0	1.436	2.72701	2.44426	C_0:Itgav
978	0.490898	-2.11581	1.87579	-1.12796	0.259338	NA	0.74343	0.718502	0.823903	1.64135	0	0	0	0	C_0:Tfpi
979	15.8081	-0.373688	0.364657	-1.02477	0.305473	NA	23.7898	16.5255	16.4781	14.7721	14.1749	8.61599	14.9986	17.1098	C_0:Selenoh
980	2.60179	-0.0325231	0.870537	-0.0373598	0.970198	NA	3.71715	2.87401	2.47171	1.64135	4.72497	1.436	2.72701	1.22213	C_0:Tmx2
981	3.11234	0.535893	0.787212	0.680748	0.496031	NA	2.23029	2.1555	2.47171	3.28269	2.83498	4.308	2.72701	4.88852	C_0:Med19
982	1.5273	-1.21379	1.21456	-0.999367	0.317617	NA	1.48686	2.87401	2.47171	1.64135	0.944994	1.436	1.36351	0	C_0:Zdhhc5
983	7.01224	0.656264	0.531644	1.23441	0.217051	NA	6.69087	4.31101	4.11951	6.56539	6.61496	8.61599	8.18104	10.9992	C_0:Clp1
984	0.82628	-0.643572	1.62152	-0.396895	0.691445	NA	1.48686	0	0.823903	1.64135	0	1.436	0	1.22213	C_0:Serping1
985	5.31291	0.873436	0.705518	1.23801	0.215714	NA	3.71715	3.59251	3.29561	4.10337	0.944994	2.872	19.0891	4.88852	C_0:Ube2l6
986	6.50857	-1.02055	0.582426	-1.75224	0.0797328	NA	10.408	8.62202	7.41513	8.20674	2.83498	5.744	2.72701	6.11064	C_0:Timm10
987	1.45117	4.36899	1.41322	3.09151	0.00199139	NA	0	0	0	0	3.77997	1.436	2.72701	3.66639	C_0:Slc43a1
988	1.16833	-0.540789	1.35887	-0.397969	0.690653	NA	0.74343	1.437	0.823903	2.46202	0	1.436	0	2.44426	C_0:Slc43a3
989	13.1197	0.417919	0.396582	1.0538	0.291973	NA	10.408	12.933	9.06293	12.3101	10.3949	11.488	16.3621	21.9983	C_0:Ssrp1
990	5.08339	-0.0983536	0.673257	-0.146086	0.883853	NA	2.23029	3.59251	11.5346	4.10337	8.50494	4.308	2.72701	3.66639	C_0:Ptprj
991	1.90559	0.577395	1.0232	0.564302	0.572548	NA	0.74343	1.437	2.47171	1.64135	3.77997	0	2.72701	2.44426	C_0:Nup160
992	5.69796	-0.810975	0.66067	-1.2275	0.219633	NA	2.23029	5.74801	8.23903	13.1308	6.61496	4.308	4.09052	1.22213	C_0:Fnbp4
993	14.2225	-0.0817137	0.386224	-0.211571	0.832442	NA	14.8686	17.244	13.1824	12.3101	7.55995	18.668	17.7256	12.2213	C_0:Mtch2
994	0.740774	-0.264868	1.83135	-0.14463	0.885003	NA	2.23029	0	0.823903	0	0	2.872	0	0	C_0:C1qtnf4
995	14.7129	-0.387919	0.37788	-1.02657	0.304624	NA	11.8949	21.555	16.4781	17.2341	16.0649	11.488	9.54455	13.4434	C_0:Ndufs3
996	1.95444	-0.280528	1.02917	-0.272576	0.785179	NA	2.23029	0.718502	3.29561	2.46202	2.83498	2.872	0	1.22213	C_0:Kbtbd4
997	4.82055	0.453277	0.657675	0.689212	0.49069	NA	5.94744	3.59251	4.11951	2.46202	2.83498	2.872	8.18104	8.5549	C_0:Ptpmt1
998	9.29949	-0.0166114	0.475998	-0.034898	0.972161	NA	5.20401	7.90352	11.5346	13.1308	11.3399	10.052	5.45403	9.77703	C_0:Celf1
999	12.7558	0.518192	0.393852	1.3157	0.188274	NA	9.66459	7.90352	13.1824	11.4894	16.0649	14.36	12.2716	17.1098	C_0:Psmc3
1000	0.584931	1.10027	1.89617	0.580258	0.56174	NA	0.74343	0	0.823903	0	1.88999	0	0	1.22213	C_0:Slc39a13
1001	12.211	-0.0053589	0.405516	-0.013215	0.989456	NA	11.8949	11.496	11.5346	13.9515	9.44994	8.61599	13.6351	17.1098	C_0:Spi1
1002	3.21604	0.518179	0.842544	0.615017	0.538544	NA	2.23029	4.31101	4.11951	0	4.72497	0	5.45403	4.88852	C_0:Madd
1003	0.630489	-1.36711	1.77915	-0.768405	0.442246	NA	0.74343	1.437	0	1.64135	0	0	0	1.22213	C_0:Acp2
1004	1.28549	2.50789	1.47047	1.7055	0.0881009	NA	0	1.437	0	0	0.944994	2.872	1.36351	3.66639	C_0:Ddb2
1005	0.990708	-1.10006	1.54372	-0.712608	0.476088	NA	2.97372	0.718502	1.64781	0	0	0	1.36351	1.22213	C_0:A330069E16Rik
1006	6.1477	0.137396	0.56544	0.242989	0.808014	NA	6.69087	4.31101	5.76732	6.56539	5.66996	5.744	9.54455	4.88852	C_0:Arfgap2
1007	0.67376	-0.368643	1.72248	-0.214018	0.830533	NA	0	1.437	0.823903	0.820674	0.944994	0	1.36351	0	C_0:1110051M20Rik
1008	1.43391	-1.92843	1.36455	-1.41324	0.157586	NA	1.48686	4.31101	2.47171	0.820674	0.944994	1.436	0	0	C_0:Ckap5
1009	0.481646	-2.09605	1.97485	-1.06137	0.28852	NA	1.48686	0.718502	1.64781	0	0	0	0	0	C_0:Gm13771
1010	0.748891	0.619724	1.61679	0.383306	0.701493	NA	0.74343	0	0.823903	0.820674	0.944994	1.436	0	1.22213	C_0:Zfp408
1011	3.04385	0.185488	0.816666	0.227128	0.820324	NA	4.46058	2.87401	0.823903	3.28269	4.72497	2.872	4.09052	1.22213	C_0:Arhgap1
1012	1.43824	-1.79501	1.35918	-1.32065	0.186617	NA	2.23029	0.718502	3.29561	2.46202	0	1.436	1.36351	0	C_0:Atg13
1013	0.869551	0.219753	1.52085	0.144494	0.885111	NA	0.74343	0	1.64781	0.820674	0.944994	1.436	1.36351	0	C_0:Harbi1
1014	2.23573	-1.07347	1.00431	-1.06887	0.285129	NA	2.97372	3.59251	3.29561	2.46202	2.83498	0	2.72701	0	C_0:Ambra1
1015	0.882852	-0.974814	1.5477	-0.629846	0.528795	NA	0.74343	0.718502	2.47171	0.820674	0.944994	0	1.36351	0	C_0:Mdk
1016	3.17137	0.44023	0.796201	0.552914	0.580322	NA	2.97372	3.59251	2.47171	1.64135	3.77997	2.872	6.81754	1.22213	C_0:Dgkz
1017	0.626203	0.14974	1.85631	0.0806654	0.935708	NA	0.74343	0.718502	0	0.820674	0	0	2.72701	0	C_0:Creb3l1
1018	4.41557	0.04312	0.69417	0.0621173	0.950469	NA	3.71715	4.31101	2.47171	6.56539	1.88999	5.744	8.18104	2.44426	C_0:Phf21a
1019	4.97814	0.816097	0.641802	1.27157	0.203526	NA	4.46058	3.59251	4.11951	2.46202	10.3949	7.17999	2.72701	4.88852	C_0:Pex16
1020	1.05393	-0.393358	1.41688	-0.277624	0.781301	NA	0	0.718502	1.64781	2.46202	0.944994	1.436	0	1.22213	C_0:Cry2
1021	1.27871	-0.917946	1.32356	-0.693542	0.48797	NA	0.74343	4.31101	0.823903	0.820674	0.944994	0	1.36351	1.22213	C_0:Slc35c1
1022	0.577469	-1.08337	1.8479	-0.586271	0.557694	NA	0	0.718502	0.823903	1.64135	0	1.436	0	0	C_0:Gm13815
1023	1.41841	0.911653	1.20739	0.755063	0.450211	NA	0.74343	0.718502	0.823903	1.64135	1.88999	4.308	0	1.22213	C_0:Prdm11
1024	19.4454	0.432265	0.335729	1.28754	0.197906	NA	15.612	15.0885	16.4781	18.8755	18.8999	31.592	10.9081	28.109	C_0:Trp53i11
1025	11.6213	1.09232	0.428201	2.55096	0.0107428	NA	10.408	5.02951	7.41513	6.56539	11.3399	20.104	14.9986	17.1098	C_0:Cd82
1026	2.37454	1.25762	1.01031	1.24478	0.213211	NA	2.23029	0.718502	1.64781	0.820674	0.944994	7.17999	5.45403	0	C_0:Ext2
1027	2.73278	1.57008	0.924442	1.69841	0.0894299	NA	0.74343	1.437	0	3.28269	1.88999	4.308	4.09052	6.11064	C_0:Alkbh3
1028	7.31705	0.130349	0.521742	0.249833	0.802716	NA	7.4343	7.18502	8.23903	4.92404	7.55995	11.488	6.81754	4.88852	C_0:Hsd17b12
1029	2.90397	0.214119	0.850917	0.251633	0.801324	NA	2.97372	4.31101	2.47171	0.820674	0.944994	2.872	2.72701	6.11064	C_0:Ttc17
1030	1.5499	0.156572	1.15929	0.135059	0.892565	NA	2.23029	2.1555	1.64781	0	3.77997	0	1.36351	1.22213	C_0:2810002D19Rik
1031	8.49682	0.571451	0.486206	1.17533	0.239864	NA	6.69087	5.74801	6.59122	8.20674	7.55995	7.17999	14.9986	10.9992	C_0:Api5
1032	0.640422	0.0716042	1.8439	0.0388331	0.969023	NA	0	0	0.823903	1.64135	0	1.436	0	1.22213	C_0:B230118H07Rik
1033	0.633726	1.2134	1.80029	0.673999	0.500312	NA	0	0.718502	0	0.820674	0.944994	0	1.36351	1.22213	C_0:Rag1
1034	2.01479	-0.74285	1.027	-0.723324	0.469481	NA	2.23029	2.1555	3.29561	2.46202	0.944994	0	1.36351	3.66639	C_0:Traf6
1035	3.33436	0.0312722	0.7751	0.040346	0.967817	NA	2.97372	3.59251	4.11951	2.46202	1.88999	1.436	4.09052	6.11064	C_0:Commd9
1036	0.516093	-1.08428	1.89959	-0.570798	0.568137	NA	0	0.718502	0.823903	1.64135	0.944994	0	0	0	C_0:Ldlrad3
1037	1.11381	-1.32816	1.51075	-0.879142	0.379324	NA	1.48686	0.718502	4.11951	0	0	0	1.36351	1.22213	C_0:Gm13921
1038	5.09728	0.237883	0.648585	0.366771	0.71379	NA	2.97372	5.02951	3.29561	7.38606	3.77997	1.436	9.54455	7.33277	C_0:Trim44
1039	0.926555	-0.913298	1.53346	-0.595579	0.551457	NA	0.74343	0.718502	2.47171	0.820674	0	1.436	0	1.22213	C_0:Gm13868
1040	14.0971	-0.521229	0.384244	-1.3565	0.174939	NA	13.3817	21.555	16.4781	14.7721	10.3949	12.924	12.2716	10.9992	C_0:Cd44
1041	2.76479	0.41913	0.858628	0.488139	0.625451	NA	2.23029	2.1555	0.823903	4.10337	1.88999	5.744	2.72701	2.44426	C_0:Pdhx
1042	6.47623	0.686532	0.550728	1.24659	0.212547	NA	6.69087	5.02951	4.11951	4.10337	10.3949	7.17999	8.18104	6.11064	C_0:Apip
1043	5.32947	-0.430199	0.651131	-0.660696	0.508808	NA	8.92116	6.46651	2.47171	6.56539	2.83498	2.872	2.72701	9.77703	C_0:Cat
1044	1.43169	1.8873	1.29946	1.45237	0.146398	NA	0	0	0.823903	1.64135	0.944994	2.872	2.72701	2.44426	C_0:Nat10
1045	9.5399	0.812066	0.466629	1.74028	0.0818099	NA	8.17773	8.62202	4.94342	5.74472	12.2849	11.488	17.7256	7.33277	C_0:Caprin1
1046	6.88734	0.436383	0.580849	0.751285	0.452481	NA	1.48686	5.02951	8.23903	9.02741	12.2849	10.052	4.09052	4.88852	C_0:Lmo2
1047	4.30095	0.538205	0.731374	0.735883	0.461802	NA	3.71715	4.31101	3.29561	2.46202	0.944994	1.436	10.9081	7.33277	C_0:Fbxo3
1048	0.716614	1.54613	1.78145	0.867906	0.385446	NA	0.74343	0.718502	0	0	2.83498	1.436	0	0	C_0:Cd59a
1049	3.33827	-0.0926026	0.787551	-0.117583	0.906398	NA	2.23029	4.31101	4.11951	3.28269	3.77997	2.872	0	6.11064	C_0:Hipk3
1050	4.0568	-0.582311	0.742645	-0.784104	0.432979	NA	5.20401	9.34052	3.29561	1.64135	3.77997	1.436	4.09052	3.66639	C_0:Cstf3
1051	0.635264	0.142413	1.79072	0.0795282	0.936613	NA	0.74343	0.718502	0	0.820674	0	1.436	1.36351	0	C_0:Qser1
1052	39.5273	-0.173345	0.225312	-0.769356	0.441682	0.637848	41.6321	47.4211	40.3712	38.5717	40.6347	33.028	35.4512	39.1081	C_0:Eif3m
1053	1.31117	-2.64025	1.40459	-1.87973	0.0601455	NA	3.71715	1.437	2.47171	1.64135	0	0	0	1.22213	C_0:Rcn1
1054	7.39316	-0.0511561	0.53092	-0.0963537	0.92324	NA	7.4343	5.02951	7.41513	9.84808	3.77997	11.488	6.81754	7.33277	C_0:Immp1l
1055	2.68316	-0.649799	0.871774	-0.745376	0.456044	NA	3.71715	2.87401	4.11951	2.46202	2.83498	2.872	1.36351	1.22213	C_0:Dnajc24
1056	2.49878	0.242488	0.874662	0.277237	0.781598	NA	2.23029	3.59251	1.64781	1.64135	2.83498	2.872	2.72701	2.44426	C_0:Arl14ep
1057	0.748613	-0.682528	1.65398	-0.412659	0.679857	NA	0.74343	1.437	0	1.64135	0.944994	0	0	1.22213	C_0:Kif18a
1058	4.83144	0.270791	0.63836	0.424197	0.671422	NA	2.97372	6.46651	4.11951	4.10337	7.55995	4.308	5.45403	3.66639	C_0:Lin7c
1059	1.53637	-0.0414752	1.13856	-0.0364278	0.970941	NA	2.23029	0.718502	1.64781	1.64135	1.88999	1.436	2.72701	0	C_0:Gm13935
1060	0.668368	1.27945	1.83599	0.696875	0.485881	NA	0	0.718502	0	0.820674	0	0	1.36351	2.44426	C_0:Lpcat4
1061	46.1509	-0.217591	0.223476	-0.973668	0.330221	0.51423	44.6058	50.2951	41.1951	61.5505	34.0198	54.568	34.0877	48.8852	C_0:Nop10
1062	9.90316	-0.219341	0.480666	-0.456327	0.648155	NA	11.1515	14.37	14.0063	3.28269	12.2849	8.61599	8.18104	7.33277	C_0:Slc12a6
1063	6.84442	-0.318413	0.554291	-0.574451	0.565663	NA	11.8949	5.74801	5.76732	7.38606	9.44994	4.308	4.09052	6.11064	C_0:Emc4
1064	3.79848	-0.716308	0.776947	-0.921952	0.356553	NA	7.4343	2.87401	4.11951	4.10337	0.944994	2.872	6.81754	1.22213	C_0:Katnbl1
1065	10.8049	0.59383	0.438823	1.35323	0.175981	NA	11.1515	7.90352	4.94342	10.6688	17.0099	14.36	8.18104	12.2213	C_0:Emc7
1066	1.2034	-0.809233	1.33425	-0.606509	0.544177	NA	2.23029	0.718502	1.64781	1.64135	0.944994	0	0	2.44426	C_0:Arhgap11a
1067	8.90047	0.188801	0.484296	0.389846	0.69665	NA	7.4343	6.46651	13.1824	6.56539	11.3399	4.308	10.9081	10.9992	C_0:Gm21596
1068	1.14905	-0.566323	1.37689	-0.411305	0.680849	NA	0	2.1555	2.47171	0.820674	0.944994	1.436	1.36351	0	C_0:Actc1
1069	4.87541	-0.063325	0.649053	-0.0975652	0.922278	NA	7.4343	4.31101	4.11951	4.10337	6.61496	5.744	5.45403	1.22213	C_0:Aqr
1070	1.05585	1.50935	1.4872	1.01489	0.310158	NA	0.74343	0.718502	0.823903	0	4.72497	1.436	0	0	C_0:Zfp770
1071	1.92652	-1.02066	1.07989	-0.945155	0.34458	NA	2.97372	1.437	3.29561	2.46202	0	1.436	1.36351	2.44426	C_0:Dph6
1072	0.646497	1.18211	1.85207	0.638263	0.523303	NA	0	0	0	1.64135	0.944994	0	1.36351	1.22213	C_0:Spred1
1073	2.55835	-1.18543	0.946073	-1.253	0.210206	NA	2.97372	2.87401	2.47171	5.74472	0.944994	2.872	1.36351	1.22213	C_0:Fam98b
1074	7.64294	-0.59342	0.557673	-1.0641	0.287283	NA	6.69087	15.0885	11.5346	3.28269	4.72497	4.308	8.18104	7.33277	C_0:Rasgrp1
1075	2.24463	0.445967	1.00523	0.443648	0.657297	NA	0	3.59251	2.47171	1.64135	4.72497	1.436	4.09052	0	C_0:Thbs1
1076	1.13351	-1.31535	1.47919	-0.889241	0.373873	NA	0	2.1555	2.47171	1.64135	0	1.436	1.36351	0	C_0:Eif2ak4
1077	35.9958	-0.0438919	0.235324	-0.186517	0.85204	0.914061	37.9149	33.7696	37.8995	36.1096	30.2398	34.464	40.9052	36.6639	C_0:Srp14
1078	1.87992	1.19166	1.05659	1.12784	0.259389	NA	0.74343	1.437	2.47171	0	3.77997	1.436	2.72701	2.44426	C_0:Bmf
1079	0.877861	1.06013	1.61039	0.658306	0.510341	NA	0	1.437	0.823903	0	1.88999	2.872	0	0	C_0:Plcb2
1080	1.54937	0.812524	1.12695	0.720996	0.470912	NA	2.23029	0.718502	0.823903	0.820674	3.77997	1.436	1.36351	1.22213	C_0:Inafm2
1081	1.91793	-1.66636	1.14728	-1.45245	0.146377	NA	2.97372	2.87401	1.64781	4.10337	0.944994	1.436	1.36351	0	C_0:Ivd
1082	1.21142	-0.779125	1.31957	-0.590437	0.554898	NA	2.97372	0.718502	1.64781	0.820674	0.944994	0	1.36351	1.22213	C_0:Bahd1
1083	5.27734	0.439568	0.60821	0.722724	0.46985	NA	5.20401	2.87401	4.94342	4.92404	5.66996	7.17999	4.09052	7.33277	C_0:Ccdc32
1084	2.29102	1.52764	0.988217	1.54586	0.122139	NA	0	1.437	0.823903	2.46202	2.83498	2.872	5.45403	2.44426	C_0:Rmdn3
1085	2.11051	0.69471	0.989096	0.702369	0.482449	NA	1.48686	0.718502	2.47171	1.64135	0.944994	4.308	4.09052	1.22213	C_0:Dnajc17
1086	1.26656	1.69012	1.35509	1.24723	0.212312	NA	0	0.718502	1.64781	0	0.944994	2.872	2.72701	1.22213	C_0:Gm14137
1087	1.11179	-1.50402	1.48565	-1.01237	0.311363	NA	1.48686	3.59251	1.64781	0	0.944994	0	0	1.22213	C_0:Gm14138
1088	1.65176	-0.179124	1.10891	-0.161531	0.871675	NA	2.23029	1.437	1.64781	1.64135	0.944994	0	4.09052	1.22213	C_0:Zfyve19
1089	3.31876	-0.706108	0.812671	-0.868873	0.384917	NA	6.69087	3.59251	2.47171	4.10337	5.66996	1.436	1.36351	1.22213	C_0:Vps18
1090	3.29864	0.000266686	0.77318	0.000344921	0.999725	NA	3.71715	2.1555	4.11951	3.28269	3.77997	1.436	5.45403	2.44426	C_0:Ino80
1091	5.27946	0.293052	0.61047	0.480044	0.631196	NA	6.69087	4.31101	3.29561	4.92404	8.50494	4.308	4.09052	6.11064	C_0:Chp1
1092	4.6641	-0.0727898	0.673971	-0.108001	0.913995	NA	5.94744	2.1555	5.76732	5.74472	8.50494	1.436	4.09052	3.66639	C_0:1700020I14Rik
1093	1.60798	0.41548	1.12857	0.368148	0.712763	NA	2.23029	0	0.823903	2.46202	1.88999	2.872	1.36351	1.22213	C_0:Ndufaf1
1094	23.7242	-0.443688	0.302797	-1.4653	0.142839	NA	31.9675	21.555	29.6605	25.4409	13.2299	21.54	23.1796	23.2204	C_0:Rtf1
1095	0.902857	-0.0700762	1.55096	-0.0451825	0.963962	NA	2.97372	0.718502	0	0	0.944994	0	1.36351	1.22213	C_0:Rpap1
1096	6.98775	-0.283403	0.535481	-0.52925	0.596632	NA	8.17773	9.34052	7.41513	5.74472	7.55995	7.17999	6.81754	3.66639	C_0:Mga
1097	3.21093	0.619091	0.824821	0.750576	0.452908	NA	1.48686	5.02951	1.64781	1.64135	0.944994	7.17999	4.09052	3.66639	C_0:Jmjd7
1098	6.06664	0.781647	0.576032	1.35695	0.174796	NA	4.46058	5.02951	5.76732	2.46202	6.61496	7.17999	10.9081	6.11064	C_0:Ehd4
1099	1.28225	-0.208795	1.26641	-0.164871	0.869045	NA	0.74343	0.718502	0.823903	3.28269	1.88999	1.436	1.36351	0	C_0:Vps39
1100	1.73252	0.547034	1.1438	0.478262	0.632464	NA	1.48686	1.437	0.823903	1.64135	0	5.744	2.72701	0	C_0:Tmem87a
1101	1.35249	0.824502	1.25508	0.656934	0.511224	NA	0.74343	0	2.47171	0.820674	2.83498	0	2.72701	1.22213	C_0:Ganc
1102	17.6945	-0.184893	0.339914	-0.543942	0.586481	NA	19.3292	20.118	17.302	18.0548	15.1199	24.412	14.9986	12.2213	C_0:Zfp106
1103	8.16192	-0.0658464	0.496822	-0.132535	0.894561	NA	9.66459	7.90352	5.76732	9.84808	6.61496	11.488	5.45403	8.5549	C_0:Snap23
1104	3.53996	-0.388752	0.771788	-0.503704	0.614469	NA	4.46058	6.46651	3.29561	1.64135	2.83498	4.308	4.09052	1.22213	C_0:Lrrc57
1105	2.28136	0.68617	0.961099	0.713943	0.475262	NA	0	3.59251	1.64781	1.64135	1.88999	4.308	2.72701	2.44426	C_0:Haus2
1106	1.60128	-0.195989	1.12012	-0.174971	0.861103	NA	1.48686	2.87401	0.823903	1.64135	1.88999	2.872	0	1.22213	C_0:Cdan1
1107	2.20546	0.437622	0.932975	0.469061	0.639026	NA	2.23029	2.1555	1.64781	1.64135	4.72497	1.436	1.36351	2.44426	C_0:Ubr1
1108	6.08166	0.213416	0.60729	0.351423	0.725271	NA	4.46058	7.18502	4.94342	5.74472	2.83498	1.436	12.2716	9.77703	C_0:Ccndbp1
1109	0.938603	-0.513072	1.50148	-0.34171	0.732569	NA	1.48686	0.718502	1.64781	0.820674	2.83498	0	0	0	C_0:Lcmt2
1110	0.825529	0.247498	1.53808	0.160914	0.872161	NA	0.74343	1.437	0	0.820674	0.944994	1.436	0	1.22213	C_0:Adal
1111	1.72771	0.935467	1.18175	0.791596	0.428596	NA	0	0	2.47171	2.46202	4.72497	1.436	2.72701	0	C_0:Zscan29
1112	3.86927	0.0136601	0.711605	0.0191962	0.984685	NA	4.46058	3.59251	4.11951	3.28269	4.72497	5.744	1.36351	3.66639	C_0:Tubgcp4
1113	1.68593	-0.109128	1.16148	-0.0939556	0.925144	NA	0.74343	3.59251	2.47171	0	0	2.872	1.36351	2.44426	C_0:Trp53bp1
1114	1.3562	-0.0615929	1.36219	-0.0452162	0.963935	NA	1.48686	1.437	2.47171	0	0	0	5.45403	0	C_0:Ppip5k1
1115	14.9877	0.314201	0.367854	0.854145	0.393024	NA	10.408	14.37	16.4781	12.3101	15.1199	14.36	13.6351	23.2204	C_0:Pdia3
1116	2.28325	-0.245502	0.97234	-0.252486	0.800666	NA	1.48686	4.31101	0.823903	3.28269	2.83498	1.436	4.09052	0	C_0:Ell3
1117	87.5207	-0.303441	0.163507	-1.85583	0.0634776	0.172726	83.2642	93.4052	120.29	91.0948	88.8294	80.4159	69.5389	73.3277	C_0:Serf2
1118	17.8014	-0.594053	0.349704	-1.69873	0.0893696	NA	27.5069	17.244	22.2454	18.0548	10.3949	15.796	17.7256	13.4434	C_0:Hypk
1119	6.78702	0.693412	0.536294	1.29297	0.196022	NA	4.46058	6.46651	4.94342	4.92404	8.50494	7.17999	6.81754	10.9992	C_0:Mfap1b
1120	1.49673	-0.4995	1.17555	-0.424906	0.670905	NA	1.48686	2.1555	2.47171	0.820674	0.944994	2.872	0	1.22213	C_0:Gm14017
1121	5.47582	0.539689	0.603809	0.893809	0.371424	NA	3.71715	5.74801	4.11951	4.10337	3.77997	5.744	6.81754	9.77703	C_0:Mfap1a
1122	1.97869	-0.399118	1.02267	-0.39027	0.696337	NA	4.46058	1.437	1.64781	1.64135	2.83498	0	1.36351	2.44426	C_0:Wdr76
1123	2.05167	0.0719834	1.03581	0.0694947	0.944596	NA	0	0.718502	4.11951	3.28269	2.83498	2.872	1.36351	1.22213	C_0:Casc4
1124	5.73301	0.174581	0.604489	0.288808	0.772729	NA	8.92116	4.31101	4.11951	4.10337	4.72497	7.17999	2.72701	9.77703	C_0:Ctdspl2
1125	15.1536	-0.709122	0.377744	-1.87725	0.0604833	NA	21.5595	15.0885	15.6542	22.9789	10.3949	8.61599	12.2716	14.6655	C_0:Eif3j1
1126	0.577872	-1.08428	1.84761	-0.586856	0.5573	NA	0	0.718502	1.64781	0.820674	0	1.436	0	0	C_0:Spg11
1127	301.85	-0.208426	0.0863012	-2.4151	0.0157311	0.0666636	332.313	318.296	299.901	343.862	280.663	281.456	280.883	277.423	C_0:B2m
1128	6.02672	-0.508228	0.597026	-0.851266	0.394621	NA	6.69087	7.18502	5.76732	9.02741	6.61496	0	6.81754	6.11064	C_0:Rps12-ps10
1129	4.09501	-0.0775606	0.715804	-0.108355	0.913714	NA	2.97372	7.90352	4.11951	1.64135	2.83498	4.308	4.09052	4.88852	C_0:Slc28a2
1130	0.821238	-0.557149	1.77636	-0.313647	0.753789	NA	0	2.87401	0.823903	0	0	2.872	0	0	C_0:AA467197
1131	1.74451	1.07469	1.09743	0.979282	0.32744	NA	0.74343	2.87401	0.823903	0	2.83498	2.872	1.36351	2.44426	C_0:Slc30a4
1132	0.954992	-1.18437	1.5024	-0.788319	0.43051	NA	0.74343	1.437	2.47171	0.820674	0.944994	0	0	1.22213	C_0:Bloc1s6os
1133	1.83175	-0.503399	1.05578	-0.476802	0.633503	NA	2.23029	1.437	2.47171	2.46202	1.88999	1.436	2.72701	0	C_0:Bloc1s6
1134	4.22718	0.779932	0.712394	1.0948	0.273603	NA	3.71715	3.59251	2.47171	2.46202	1.88999	7.17999	2.72701	9.77703	C_0:Slc24a5
1135	2.93	-1.20224	0.891697	-1.34826	0.177576	NA	2.23029	3.59251	4.94342	5.74472	2.83498	2.872	0	1.22213	C_0:Myef2
1136	6.91537	0.575852	0.564615	1.0199	0.307775	NA	5.94744	5.74801	5.76732	4.92404	8.50494	7.17999	1.36351	15.8877	C_0:Dut
1137	1.07182	0.323608	1.36885	0.236409	0.813115	NA	0.74343	1.437	0	1.64135	0.944994	0	1.36351	2.44426	C_0:Fbn1
1138	3.63696	-0.410098	0.767032	-0.534656	0.592888	NA	3.71715	5.02951	1.64781	6.56539	5.66996	1.436	1.36351	3.66639	C_0:Eid1
1139	1.74607	-0.560314	1.09494	-0.511728	0.608841	NA	0.74343	2.87401	1.64781	3.28269	2.83498	0	1.36351	1.22213	C_0:Secisbp2l
1140	5.1546	-0.0160576	0.624176	-0.0257262	0.979476	NA	8.17773	4.31101	4.11951	4.10337	4.72497	2.872	6.81754	6.11064	C_0:Cops2
1141	2.54519	0.263305	0.883147	0.298143	0.765594	NA	2.97372	2.87401	0.823903	2.46202	1.88999	4.308	1.36351	3.66639	C_0:Galk2
1142	1.11087	-0.624861	1.37892	-0.453151	0.65044	NA	1.48686	0.718502	2.47171	0.820674	0.944994	0	0	2.44426	C_0:Dtwd1
1143	1.18184	-0.487131	1.39861	-0.348295	0.727618	NA	0.74343	2.1555	0.823903	1.64135	0	0	4.09052	0	C_0:Hdc
1144	3.63294	-0.359574	0.774485	-0.464275	0.64245	NA	5.20401	5.02951	1.64781	4.10337	0.944994	2.872	6.81754	2.44426	C_0:Gabpb1
1145	3.87885	-0.0643434	0.752633	-0.0854912	0.931871	NA	2.97372	2.87401	6.59122	3.28269	0.944994	1.436	6.81754	6.11064	C_0:Usp8
1146	4.1661	-0.786655	0.739371	-1.06395	0.28735	NA	4.46058	5.02951	6.59122	4.92404	3.77997	7.17999	1.36351	0	C_0:Usp50
1147	6.08636	0.0586458	0.566255	0.103568	0.917512	NA	5.20401	5.74801	6.59122	6.56539	7.55995	2.872	6.81754	7.33277	C_0:Trpm7
1148	4.54906	0.337975	0.676002	0.499962	0.617102	NA	7.4343	2.87401	2.47171	3.28269	6.61496	7.17999	4.09052	2.44426	C_0:Sppl2a
1149	0.707682	1.32359	1.8126	0.73022	0.465255	NA	0.74343	0	0.823903	0	0	2.872	0	1.22213	C_0:Ap4e1
1150	1.67651	0.00288234	1.13265	0.00254477	0.99797	NA	1.48686	2.87401	2.47171	0	3.77997	1.436	1.36351	0	C_0:Blvra
1151	1.67828	0.845353	1.10946	0.761951	0.446089	NA	0.74343	0	2.47171	1.64135	1.88999	2.872	1.36351	2.44426	C_0:Itpripl1
1152	1.07465	-1.37002	1.44928	-0.94531	0.344501	NA	1.48686	1.437	2.47171	0.820674	0.944994	1.436	0	0	C_0:1810024B03Rik
1153	3.19011	1.05454	0.793228	1.32943	0.183707	NA	2.97372	2.1555	1.64781	1.64135	6.61496	2.872	2.72701	4.88852	C_0:Snrnp200
1154	4.34338	0.130683	0.736173	0.177516	0.859103	NA	2.97372	1.437	7.41513	4.92404	2.83498	1.436	2.72701	10.9992	C_0:Ciao1
1155	2.38879	1.66961	1.00648	1.65886	0.0971445	NA	2.23029	1.437	0.823903	0	3.77997	1.436	8.18104	1.22213	C_0:Tmem127
1156	5.24755	0.0259141	0.619872	0.0418055	0.966654	NA	2.97372	5.74801	7.41513	4.92404	7.55995	5.744	2.72701	4.88852	C_0:Stard7
1157	55.6255	-0.269796	0.197244	-1.36783	0.171367	0.338158	57.2441	58.9171	59.321	68.1159	48.1947	50.26	38.1782	64.7728	C_0:Dusp2
1158	0.785443	-0.575888	1.72458	-0.33393	0.738433	NA	0	2.87401	0.823903	0	0	0	1.36351	1.22213	C_0:Fahd2a
1159	4.21797	-0.91211	0.725316	-1.25753	0.20856	NA	8.92116	4.31101	4.11951	4.92404	3.77997	1.436	1.36351	4.88852	C_0:Mrps5
1160	4.96202	-0.0363865	0.645499	-0.0563696	0.955047	NA	7.4343	4.31101	5.76732	2.46202	3.77997	2.872	8.18104	4.88852	C_0:1500011K16Rik
1161	9.98039	-0.132179	0.46575	-0.283797	0.776566	NA	15.612	9.34052	6.59122	9.84808	8.50494	15.796	6.81754	7.33277	C_0:Bcl2l11
1162	1.85333	-1.12024	1.11135	-1.008	0.313453	NA	2.23029	0.718502	4.11951	3.28269	1.88999	0	1.36351	1.22213	C_0:Anapc1
1163	1.87409	0.22731	1.04951	0.216586	0.828531	NA	2.23029	0.718502	0.823903	3.28269	2.83498	1.436	0	3.66639	C_0:Tmem87b
1164	0.865563	-0.934869	1.55129	-0.60264	0.546748	NA	0.74343	2.1555	0.823903	0.820674	0.944994	1.436	0	0	C_0:Zc3h8
1165	1.17675	-0.513945	1.31692	-0.390263	0.696342	NA	1.48686	1.437	1.64781	0.820674	0	1.436	1.36351	1.22213	C_0:Zc3h6
1166	0.987207	-0.401266	1.46243	-0.274383	0.78379	NA	1.48686	1.437	1.64781	0	1.88999	1.436	0	0	C_0:Polr1b
1167	3.38801	-0.389199	0.798219	-0.487584	0.625844	NA	4.46058	2.87401	6.59122	1.64135	3.77997	0	4.09052	3.66639	C_0:Chchd5
1168	3.21461	-0.442166	0.827873	-0.534099	0.593273	NA	4.46058	2.1555	4.94342	3.28269	2.83498	0	6.81754	1.22213	C_0:Slc20a1
1169	1.52229	1.5453	1.24599	1.24022	0.214894	NA	0	2.1555	0	0.820674	0.944994	4.308	2.72701	1.22213	C_0:Il1a
1170	11.9648	-0.103117	0.418518	-0.246385	0.805384	NA	17.8423	8.62202	9.06293	13.9515	11.3399	11.488	13.6351	9.77703	C_0:Il1b
1171	0.971964	1.31461	1.46454	0.897624	0.369386	NA	0.74343	0.718502	0	0.820674	2.83498	1.436	0	1.22213	C_0:Spcs2-ps
1172	2.03881	2.07398	1.12508	1.8434	0.065271	NA	0	0.718502	1.64781	0.820674	4.72497	4.308	4.09052	0	C_0:Sirpa
1173	45.1795	-0.0979415	0.219881	-0.445429	0.65601	0.806627	57.2441	44.5471	42.019	42.675	43.4697	38.772	57.2673	35.4417	C_0:Snrpb
1174	18.2578	0.00692945	0.339614	0.0204039	0.983721	NA	19.3292	22.2735	14.8303	15.5928	11.3399	20.104	21.8161	20.7762	C_0:Nop56
1175	11.0159	0.233159	0.436568	0.534073	0.593291	NA	8.17773	10.059	14.8303	7.38606	10.3949	15.796	6.81754	14.6655	C_0:Idh3b
1176	7.08487	0.158061	0.529236	0.298658	0.765201	NA	5.94744	5.02951	8.23903	7.38606	4.72497	8.61599	8.18104	8.5549	C_0:Gm14044
1177	0.848271	1.71798	1.6567	1.03699	0.29974	NA	0	0.718502	0.823903	0	0	1.436	1.36351	2.44426	C_0:Pced1a
1178	1.7765	-0.175688	1.07471	-0.163476	0.870144	NA	2.23029	1.437	0.823903	3.28269	3.77997	1.436	0	1.22213	C_0:Vps16
1179	6.05129	0.429909	0.594462	0.72319	0.469563	NA	2.97372	4.31101	4.11951	9.02741	3.77997	7.17999	10.9081	6.11064	C_0:Ptpra
1180	1.40958	-0.662521	1.25091	-0.52963	0.596368	NA	0.74343	0.718502	3.29561	2.46202	2.83498	0	0	1.22213	C_0:AL731707.1
1181	11.5213	-0.251866	0.41507	-0.606803	0.543982	NA	13.3817	12.933	10.7107	13.1308	12.2849	11.488	10.9081	7.33277	C_0:Mrps26
1182	10.6847	0.119516	0.428338	0.279022	0.780228	NA	12.6383	7.90352	9.88683	10.6688	11.3399	10.052	9.54455	13.4434	C_0:Ddrgk1
1183	6.61527	0.503402	0.550056	0.915184	0.360095	NA	6.69087	4.31101	4.94342	5.74472	5.66996	7.17999	12.2716	6.11064	C_0:Itpa
1184	1.40911	0.516844	1.24821	0.414068	0.678824	NA	0	0.718502	3.29561	0.820674	3.77997	1.436	0	1.22213	C_0:4930402H24Rik
1185	0.877931	-0.954991	1.58771	-0.601489	0.547514	NA	0.74343	1.437	0	2.46202	0.944994	1.436	0	0	C_0:Atrn
1186	1.17295	-1.45488	1.48199	-0.981705	0.326245	NA	0.74343	3.59251	0	2.46202	0	0	1.36351	1.22213	C_0:1700037H04Rik
1187	2.39283	0.0926891	0.903172	0.102626	0.91826	NA	2.97372	2.87401	1.64781	1.64135	1.88999	4.308	1.36351	2.44426	C_0:Cenpb
1188	4.24277	0.780558	0.704617	1.10778	0.267959	NA	1.48686	2.1555	4.11951	4.92404	5.66996	1.436	6.81754	7.33277	C_0:Cdc25b
1189	0.969984	-0.0702954	1.49185	-0.0471197	0.962418	NA	1.48686	0	0.823903	1.64135	0	0	1.36351	2.44426	C_0:Ap5s1
1190	0.972608	-2.09401	1.5814	-1.32414	0.185455	NA	1.48686	0	1.64781	3.28269	0	0	1.36351	0	C_0:Mavs
1191	5.32798	-0.00444024	0.631134	-0.00703535	0.994387	NA	6.69087	2.1555	7.41513	4.92404	2.83498	7.17999	4.09052	7.33277	C_0:Pank2
1192	7.46693	0.193982	0.520805	0.372466	0.709546	NA	5.20401	5.74801	8.23903	9.02741	11.3399	5.744	9.54455	4.88852	C_0:Snrpert
1193	1.1657	1.49321	1.45196	1.02841	0.303756	NA	0	0.718502	0.823903	0.820674	0	2.872	4.09052	0	C_0:Smox
1194	6.46877	0.17078	0.57782	0.295559	0.767567	NA	4.46058	7.18502	7.41513	5.74472	13.2299	7.17999	4.09052	2.44426	C_0:Rassf2
1195	1.13783	0.0769463	1.41311	0.0544517	0.956575	NA	0	3.59251	0	0.820674	1.88999	1.436	1.36351	0	C_0:Slc23a2
1196	3.34898	0.205133	0.83147	0.246711	0.805132	NA	1.48686	6.46651	1.64781	2.46202	0.944994	5.744	6.81754	1.22213	C_0:Tmem230
1197	15.3883	0.182071	0.391323	0.46527	0.641738	NA	12.6383	15.807	15.6542	13.9515	15.1199	8.61599	9.54455	31.7754	C_0:Pcna
1198	5.92614	0.0634154	0.572381	0.110792	0.911781	NA	6.69087	5.74801	5.76732	4.92404	6.61496	7.17999	6.81754	3.66639	C_0:Cds2
1199	33.3714	-0.0939621	0.244044	-0.385021	0.700222	NA	34.9412	32.3326	37.8995	32.8269	34.9648	35.9	29.9972	28.109	C_0:Gpcpd1
1200	1.8914	0.282667	1.05146	0.268833	0.788058	NA	2.23029	2.1555	0	2.46202	1.88999	0	2.72701	3.66639	C_0:1110034G24Rik
1201	3.96066	0.103078	0.701625	0.146914	0.8832	NA	4.46058	3.59251	4.11951	3.28269	5.66996	4.308	1.36351	4.88852	C_0:Trmt6
1202	1.6792	-0.360447	1.09754	-0.328412	0.7426	NA	2.97372	2.1555	0.823903	1.64135	1.88999	0	2.72701	1.22213	C_0:Crls1
1203	1.25767	2.45059	1.43551	1.70713	0.0877988	NA	0.74343	0	0	0.820674	1.88999	1.436	2.72701	2.44426	C_0:Gm14094
1204	2.30809	-0.584064	0.966196	-0.604499	0.545512	NA	1.48686	2.1555	4.11951	3.28269	1.88999	4.308	0	1.22213	C_0:Tmx4
1205	0.792445	-0.716584	1.70154	-0.421139	0.673654	NA	1.48686	0	2.47171	0	0.944994	1.436	0	0	C_0:Gm14056
1206	0.899824	1.89668	1.61592	1.17375	0.240497	NA	0.74343	0	0	0.820674	2.83498	1.436	1.36351	0	C_0:Mkks
1207	1.2782	-0.177967	1.24941	-0.142441	0.886732	NA	0.74343	1.437	2.47171	0.820674	0.944994	0	1.36351	2.44426	C_0:Slx4ip
1208	1.87479	0.873871	1.04859	0.833379	0.404631	NA	2.23029	2.1555	0	0.820674	1.88999	2.872	1.36351	3.66639	C_0:Tasp1
1209	0.950943	-0.125351	1.47387	-0.085049	0.932222	NA	0	0.718502	0.823903	2.46202	0.944994	1.436	0	1.22213	C_0:Rps19-ps7
1210	8.2395	0.291292	0.491948	0.592119	0.553771	NA	10.408	7.18502	6.59122	5.74472	12.2849	5.744	8.18104	9.77703	C_0:Esf1
1211	0.981814	0.659674	1.43186	0.46071	0.645007	NA	1.48686	0.718502	0.823903	0	0.944994	1.436	0	2.44426	C_0:Ndufaf5
1212	0.58295	0.0540072	1.81931	0.0296855	0.976318	NA	0.74343	0.718502	0	0.820674	0.944994	1.436	0	0	C_0:Calr-ps
1213	0.857462	2.69876	1.66094	1.62484	0.104197	NA	0.74343	0	0	0	0.944994	0	2.72701	2.44426	C_0:Kif16b
1214	16.5863	-0.668852	0.35561	-1.88086	0.059991	NA	24.5332	18.681	20.5976	18.0548	16.0649	11.488	12.2716	10.9992	C_0:Snrpb2
1215	0.657752	-2.55518	1.73012	-1.47687	0.139709	NA	0.74343	2.87401	0.823903	0.820674	0	0	0	0	C_0:Gm11686
1216	7.78713	-0.505477	0.55113	-0.917165	0.359056	NA	8.17773	7.18502	13.1824	7.38606	0.944994	7.17999	10.9081	7.33277	C_0:Dstn
1217	24.092	-0.0389913	0.300434	-0.129783	0.896738	NA	21.5595	19.3995	23.8932	33.6476	31.1848	21.54	23.1796	18.3319	C_0:Rrbp1
1218	5.80827	0.596927	0.584568	1.02114	0.307187	NA	5.94744	5.02951	3.29561	4.10337	6.61496	10.052	4.09052	7.33277	C_0:Gm11687
1219	63.3927	-0.109513	0.178305	-0.614188	0.539091	0.715465	64.6784	66.8206	69.2078	63.1919	64.2596	56.004	54.5403	68.4392	C_0:Snx5
1220	1.67246	0.197898	1.08554	0.182303	0.855345	NA	1.48686	0.718502	2.47171	1.64135	1.88999	0	2.72701	2.44426	C_0:Gm11688
1221	0.481242	-2.0954	1.88435	-1.11201	0.266136	NA	1.48686	0.718502	0.823903	0.820674	0	0	0	0	C_0:Kat14
1222	2.069	0.494182	0.993011	0.49766	0.618724	NA	1.48686	2.87401	2.47171	0	1.88999	1.436	2.72701	3.66639	C_0:Polr3f
1223	0.756908	0.668121	1.65901	0.402722	0.687153	NA	1.48686	0	0.823903	0	0.944994	1.436	1.36351	0	C_0:Rbbp9
1224	3.60686	-0.304687	0.780986	-0.390131	0.696439	NA	3.71715	2.87401	4.11951	4.92404	0.944994	2.872	8.18104	1.22213	C_0:Sec23b
1225	5.9808	-1.20035	0.628468	-1.90995	0.0561392	NA	5.94744	9.34052	6.59122	11.4894	3.77997	1.436	6.81754	2.44426	C_0:Smim26
1226	3.17345	1.37654	0.835494	1.64758	0.0994386	NA	0	2.1555	2.47171	2.46202	4.72497	7.17999	2.72701	3.66639	C_0:Dtd1
1227	1.10304	-2.39725	1.47193	-1.62864	0.10339	NA	2.23029	0.718502	1.64781	3.28269	0.944994	0	0	0	C_0:Gm11759
1228	8.44353	0.18658	0.485496	0.384307	0.700751	NA	9.66459	7.18502	7.41513	7.38606	11.3399	11.488	8.18104	4.88852	C_0:Naa20
1229	4.151	0.482323	0.696362	0.692633	0.48854	NA	2.23029	5.02951	3.29561	3.28269	3.77997	4.308	2.72701	8.5549	C_0:Crnkl1
1230	1.26344	-0.69561	1.3026	-0.534017	0.59333	NA	0.74343	2.87401	1.64781	0.820674	0	1.436	1.36351	1.22213	C_0:Ralgapa2
1231	0.907453	-0.169848	1.53339	-0.110767	0.911801	NA	0.74343	0.718502	2.47171	0	1.88999	1.436	0	0	C_0:Kiz
1232	20.4917	-0.319077	0.319971	-0.997206	0.318665	NA	28.2503	17.9625	22.2454	22.9789	19.8449	15.796	13.6351	23.2204	C_0:Xrn2
1233	1.77786	0.714617	1.08347	0.659564	0.509533	NA	2.97372	1.437	0.823903	0	0.944994	2.872	2.72701	2.44426	C_0:Thbd
1234	4.87912	0.736668	0.695942	1.05852	0.289819	NA	1.48686	4.31101	7.41513	1.64135	10.3949	5.744	6.81754	1.22213	C_0:Cd93
1235	7.51892	0.58769	0.524435	1.12061	0.262452	NA	4.46058	9.34052	5.76732	4.10337	5.66996	11.488	9.54455	9.77703	C_0:Nxt1
1236	1.26624	-1.68808	1.39517	-1.20995	0.226299	NA	1.48686	2.1555	0.823903	3.28269	0.944994	1.436	0	0	C_0:Gzf1
1237	48.5385	-0.372166	0.237699	-1.56571	0.117417	0.26036	63.935	41.6731	56.8493	55.8058	42.5247	61.748	44.9957	20.7762	C_0:Cst3
1238	1.62309	1.17524	1.16166	1.01169	0.311687	NA	0.74343	0.718502	0	2.46202	0.944994	4.308	1.36351	2.44426	C_0:Zfp120
1239	1.65147	-0.162211	1.13228	-0.14326	0.886085	NA	0	3.59251	1.64781	1.64135	0.944994	1.436	2.72701	1.22213	C_0:Gm14127
1240	1.17312	0.960614	1.39055	0.690818	0.48968	NA	0	0.718502	1.64781	0.820674	1.88999	4.308	0	0	C_0:Gm14121
1241	1.27564	2.44958	1.48583	1.64862	0.0992246	NA	0	0	0.823903	0.820674	0.944994	0	2.72701	4.88852	C_0:Apmap
1242	5.43354	0.637971	0.637687	1.00045	0.317094	NA	5.94744	5.74801	4.11951	0.820674	3.77997	11.488	5.45403	6.11064	C_0:Acss1
1243	1.82056	-0.138686	1.04034	-0.133308	0.89395	NA	2.23029	1.437	2.47171	1.64135	2.83498	0	2.72701	1.22213	C_0:E130215H24Rik
1244	2.17337	2.18376	1.09778	1.98924	0.0466745	NA	0.74343	1.437	0.823903	0	1.88999	7.17999	4.09052	1.22213	C_0:Entpd6
1245	1.42227	0.660819	1.25127	0.528119	0.597417	NA	2.23029	2.1555	0	0	1.88999	1.436	0	3.66639	C_0:Pygb
1246	4.18119	-0.349405	0.702248	-0.497552	0.6188	NA	2.97372	5.02951	5.76732	4.92404	2.83498	1.436	6.81754	3.66639	C_0:Abhd12
1247	1.13313	1.0125	1.40147	0.722459	0.470012	NA	2.23029	0.718502	0	0	0.944994	0	2.72701	2.44426	C_0:Gins1
1248	0.962197	1.94509	1.58513	1.22709	0.219789	NA	0	0	0.823903	0.820674	1.88999	1.436	2.72701	0	C_0:Nanp
1249	5.77925	0.267621	0.583507	0.458642	0.646491	NA	3.71715	5.02951	6.59122	5.74472	7.55995	5.744	8.18104	3.66639	C_0:Nsfl1c
1250	14.3602	0.275706	0.375494	0.734249	0.462797	NA	11.8949	12.2145	17.302	10.6688	14.1749	11.488	16.3621	20.7762	C_0:Fkbp1a
1251	4.03251	-0.811399	0.729264	-1.11263	0.265869	NA	7.4343	4.31101	4.94342	4.10337	3.77997	1.436	1.36351	4.88852	C_0:Psmf1
1252	0.617619	-0.425531	1.91633	-0.222055	0.824271	NA	2.23029	0	0	0.820674	1.88999	0	0	0	C_0:Fam110a
1253	32.7599	-0.609961	0.253402	-2.40709	0.0160804	NA	41.6321	38.7991	39.5473	37.751	24.5698	31.592	28.6337	19.5541	C_0:Rps15a-ps7
1254	8.03185	-0.468494	0.507831	-0.92254	0.356247	NA	7.4343	10.7775	6.59122	12.3101	5.66996	7.17999	8.18104	6.11064	C_0:Csnk2a1
1255	5.6144	0.194308	0.606926	0.32015	0.748854	NA	5.94744	3.59251	7.41513	4.10337	7.55995	4.308	9.54455	2.44426	C_0:Tbc1d20
1256	8.35289	0.960706	0.511679	1.87756	0.0604419	NA	5.94744	6.46651	7.41513	2.46202	6.61496	17.232	10.9081	9.77703	C_0:Rbck1
1257	16.6214	0.280763	0.349588	0.803124	0.421903	NA	17.0989	17.9625	13.1824	11.4894	16.0649	21.54	13.6351	21.9983	C_0:Gm14165
1258	0.581202	0.160537	1.96616	0.0816501	0.934925	NA	1.48686	0.718502	0	0	0	0	0	2.44426	C_0:Zcchc3
1259	10.9306	0.331484	0.460593	0.71969	0.471716	NA	10.408	9.34052	9.06293	10.6688	23.6248	7.17999	12.2716	4.88852	C_0:H13
1260	0.952029	1.93834	1.64431	1.17882	0.238472	NA	0	0	0	1.64135	0.944994	0	1.36351	3.66639	C_0:Mcts2
1261	1.09341	0.335784	1.36302	0.246354	0.805408	NA	1.48686	0.718502	1.64781	0	0.944994	0	2.72701	1.22213	C_0:Bcl2l1
1262	5.37684	-0.0443142	0.660281	-0.0671141	0.946491	NA	7.4343	5.02951	4.94342	4.92404	12.2849	4.308	4.09052	0	C_0:Pdrg1
1263	8.09432	-0.516723	0.500763	-1.03187	0.302133	NA	8.17773	8.62202	9.06293	12.3101	6.61496	7.17999	5.45403	7.33277	C_0:Hck
1264	2.11868	-0.225197	0.9902	-0.227425	0.820093	NA	2.23029	1.437	3.29561	2.46202	4.72497	1.436	1.36351	0	C_0:Tm9sf4
1265	0.873346	0.277527	1.51781	0.182848	0.854917	NA	0.74343	0.718502	0.823903	0.820674	0	1.436	0	2.44426	C_0:Tspyl3
1266	1.37386	0.0823468	1.19955	0.0686482	0.94527	NA	1.48686	0.718502	2.47171	0.820674	2.83498	1.436	0	1.22213	C_0:Plagl2
1267	1.35379	1.81889	1.35912	1.33828	0.180804	NA	0	0	0.823903	1.64135	2.83498	4.308	0	1.22213	C_0:Pofut1
1268	1.59139	0.69716	1.15062	0.6059	0.544581	NA	0.74343	0.718502	1.64781	1.64135	0.944994	4.308	2.72701	0	C_0:Kif3b
1269	4.43584	-0.0236803	0.677623	-0.0349462	0.972123	NA	3.71715	6.46651	3.29561	4.10337	1.88999	4.308	6.81754	4.88852	C_0:Asxl1
1270	9.07589	0.382394	0.468546	0.816129	0.414426	NA	8.17773	10.059	6.59122	6.56539	11.3399	14.36	8.18104	7.33277	C_0:Commd7
1271	0.967852	0.604459	1.48969	0.405761	0.684918	NA	1.48686	0	0.823903	0.820674	0.944994	0	0	3.66639	C_0:Dnmt3b
1272	13.9116	-0.0529227	0.400009	-0.132304	0.894744	NA	15.612	7.90352	18.1259	15.5928	16.0649	5.744	16.3621	15.8877	C_0:Mapre1
1273	0.902945	-1.21589	1.62515	-0.74817	0.454357	NA	2.97372	0.718502	0	1.64135	1.88999	0	0	0	C_0:Gm14494
1274	0.874601	1.74895	1.64758	1.06152	0.288452	NA	0	0.718502	0	0.820674	0	2.872	1.36351	1.22213	C_0:Cdk5rap1
1275	1.30715	0.716322	1.24863	0.573688	0.566179	NA	1.48686	0.718502	0.823903	0.820674	0	1.436	2.72701	2.44426	C_0:Cbfa2t2
1276	1.89952	0.510418	1.06369	0.479858	0.631329	NA	2.23029	1.437	2.47171	0	0.944994	1.436	5.45403	1.22213	C_0:Pxmp4
1277	17.8637	-0.141908	0.338749	-0.418917	0.675277	NA	23.7898	20.118	15.6542	15.5928	20.7899	15.796	17.7256	13.4434	C_0:Chmp4b
1278	0.988632	1.97662	1.61945	1.22055	0.222258	NA	0	0	1.64781	0	0.944994	2.872	0	2.44426	C_0:Rpl5-ps2
1279	24.6017	0.573865	0.294441	1.949	0.0512957	NA	17.0989	17.9625	23.8932	19.6962	19.8449	27.284	36.8147	34.2196	C_0:Raly
1280	61.1231	-0.225477	0.182157	-1.23782	0.215784	0.386649	66.1653	65.3836	59.321	73.04	59.5346	56.004	54.5403	54.9958	C_0:Eif2s2
1281	1.46715	1.48504	1.20782	1.22952	0.218875	NA	1.48686	0.718502	0	0.820674	1.88999	2.872	2.72701	1.22213	C_0:Ahcy
1282	8.98169	-0.374409	0.495534	-0.755567	0.449909	NA	15.612	7.18502	8.23903	9.02741	3.77997	10.052	8.18104	9.77703	C_0:Itch
1283	0.777119	-0.603815	1.70808	-0.353506	0.723709	NA	2.23029	0.718502	0.823903	0	0	0	0	2.44426	C_0:Gm14227
1284	26.0218	-0.305858	0.287595	-1.0635	0.287554	NA	23.7898	27.3031	28.8366	35.289	26.4598	30.156	20.4526	15.8877	C_0:Dynlrb1
1285	8.55542	0.0794422	0.481927	0.164843	0.869068	NA	7.4343	9.34052	7.41513	9.02741	9.44994	8.61599	12.2716	4.88852	C_0:Map1lc3a
1286	1.30511	0.346331	1.217	0.284578	0.775967	NA	1.48686	0.718502	0.823903	1.64135	1.88999	1.436	0	2.44426	C_0:Pigu
1287	1.8769	-4.06803	1.32627	-3.06726	0.00216029	NA	3.71715	7.18502	2.47171	1.64135	0	0	0	0	C_0:Trp53inp2
1288	2.62841	0.514632	0.906369	0.567795	0.570174	NA	0.74343	2.1555	2.47171	3.28269	1.88999	0	6.81754	3.66639	C_0:Ncoa6
1289	4.90311	-0.269625	0.659707	-0.408704	0.682757	NA	2.97372	7.90352	3.29561	7.38606	5.66996	5.744	1.36351	4.88852	C_0:Trpc4ap
1290	2.82239	1.46245	0.900971	1.6232	0.104547	NA	2.23029	2.87401	0	0.820674	5.66996	4.308	5.45403	1.22213	C_0:Edem2
1291	3.37085	0.615256	0.828944	0.742217	0.457956	NA	1.48686	4.31101	3.29561	1.64135	6.61496	1.436	8.18104	0	C_0:BC029722
1292	17.6283	0.654696	0.344482	1.90052	0.0573643	NA	13.3817	13.6515	9.88683	18.0548	24.5698	25.848	13.6351	21.9983	C_0:Eif6
1293	1.28283	-0.649916	1.34792	-0.482163	0.62969	NA	2.23029	2.1555	0	1.64135	0	2.872	1.36351	0	C_0:Uqcc1
1294	1.03745	1.34766	1.40312	0.960472	0.336818	NA	0.74343	0	0.823903	0.820674	1.88999	1.436	1.36351	1.22213	C_0:Cep250
1295	9.98687	0.0487272	0.447553	0.108875	0.913302	NA	6.69087	12.2145	10.7107	9.84808	11.3399	10.052	6.81754	12.2213	C_0:Ergic3
1296	0.707553	1.53401	1.78653	0.858656	0.390531	NA	0.74343	0.718502	0	0	2.83498	0	1.36351	0	C_0:Gm37274
1297	2.26381	0.584311	1.00662	0.580468	0.561599	NA	2.97372	0.718502	1.64781	1.64135	0	7.17999	2.72701	1.22213	C_0:Rbm12
1298	4.96109	0.766582	0.653908	1.17231	0.241073	NA	3.71715	2.87401	6.59122	1.64135	7.55995	2.872	9.54455	4.88852	C_0:Nfs1
1299	23.6334	-0.335761	0.307659	-1.09134	0.275123	NA	17.8423	23.7106	36.2517	27.9029	22.6798	22.976	21.8161	15.8877	C_0:Romo1
1300	132.876	-0.30129	0.134226	-2.24465	0.0247909	0.0902597	150.916	146.574	133.472	157.569	141.749	130.676	98.1725	103.881	C_0:Rbm39
1301	3.48455	-0.156424	0.756384	-0.206805	0.836162	NA	5.20401	2.1555	3.29561	4.10337	3.77997	4.308	1.36351	3.66639	C_0:Phf20
1302	34.9763	-0.164346	0.242714	-0.677118	0.498331	0.688869	31.2241	40.2361	39.5473	36.9303	30.2398	28.72	31.3607	41.5524	C_0:Scand1
1303	0.614476	0.144926	1.86255	0.0778103	0.937979	NA	0	1.437	0	0.820674	0	1.436	0	1.22213	C_0:Cnbd2
1304	0.773511	-2.77792	1.62266	-1.71195	0.0869052	NA	0.74343	2.1555	1.64781	1.64135	0	0	0	0	C_0:Gm14251
1305	0.518862	-0.0030485	2.02786	-0.00150331	0.998801	NA	0	1.437	0.823903	0	1.88999	0	0	0	C_0:Gm14253
1306	4.76182	0.434802	0.666859	0.652014	0.514392	NA	4.46058	1.437	5.76732	4.92404	8.50494	1.436	5.45403	6.11064	C_0:2900097C17Rik
1307	1.5716	-1.18159	1.21406	-0.973257	0.330425	NA	0.74343	2.87401	2.47171	2.46202	0	1.436	1.36351	1.22213	C_0:Gm14173
1308	1.03317	-2.20799	1.49589	-1.47604	0.139933	NA	1.48686	2.87401	1.64781	0.820674	0	1.436	0	0	C_0:Aar2
1309	3.36084	-0.0730177	0.762848	-0.0957172	0.923745	NA	2.23029	5.02951	4.11951	2.46202	3.77997	2.872	2.72701	3.66639	C_0:Dlgap4
1310	1.68729	-0.181102	1.13959	-0.158918	0.873733	NA	0	2.1555	4.11951	0.820674	0.944994	2.872	1.36351	1.22213	C_0:Myl9
1311	2.85251	0.569939	0.846048	0.673649	0.500535	NA	2.23029	4.31101	0.823903	1.64135	1.88999	4.308	2.72701	4.88852	C_0:Gm14231
1312	4.5796	0.374155	0.705074	0.530661	0.595654	NA	5.94744	2.87401	1.64781	5.74472	7.55995	4.308	0	8.5549	C_0:Tgif2
1313	2.49271	-0.305186	0.924544	-0.330093	0.741329	NA	0.74343	4.31101	3.29561	2.46202	0.944994	2.872	4.09052	1.22213	C_0:5430405H02Rik
1314	0.477723	-2.08713	1.97895	-1.05466	0.29158	NA	0.74343	1.437	0	1.64135	0	0	0	0	C_0:4930518I15Rik
1315	16.918	-0.13096	0.352622	-0.371389	0.710348	NA	13.3817	22.2735	14.0063	21.3375	17.0099	12.924	13.6351	20.7762	C_0:1110008F13Rik
1316	0.645323	0.116051	1.78421	0.065043	0.94814	NA	0	0.718502	0.823903	0.820674	0	1.436	1.36351	0	C_0:Sla2
1317	0.528308	-1.02906	1.88696	-0.545355	0.585509	NA	0.74343	1.437	0.823903	0	0	0	0	1.22213	C_0:Gm14248
1318	2.34567	1.57564	0.987368	1.5958	0.110534	NA	2.23029	0.718502	1.64781	0	1.88999	5.744	4.09052	2.44426	C_0:Ndrg3
1319	0.911338	-0.852242	1.57627	-0.540668	0.588736	NA	2.23029	1.437	0.823903	0	0	1.436	1.36351	0	C_0:Soga1
1320	27.7411	0.352175	0.273539	1.28747	0.197929	NA	31.2241	22.2735	19.7737	23.7995	26.4598	34.464	27.2701	36.6639	C_0:Samhd1
1321	1.09966	0.0189212	1.38046	0.0137064	0.989064	NA	1.48686	2.1555	0	0.820674	1.88999	0	0	2.44426	C_0:Rbl1
1322	0.61179	-0.406333	1.82616	-0.222507	0.823919	NA	0.74343	1.437	0.823903	0	1.88999	0	0	0	C_0:Gm14277
1323	10.8148	0.729668	0.426703	1.71001	0.0872637	NA	8.92116	5.74801	9.06293	9.02741	15.1199	12.924	12.2716	13.4434	C_0:Rpn2
1324	7.70727	-0.189261	0.52228	-0.362375	0.717072	NA	11.8949	8.62202	5.76732	6.56539	6.61496	2.872	9.54455	9.77703	C_0:Manbal
1325	1.91666	-0.643293	1.02632	-0.626798	0.530792	NA	2.23029	1.437	2.47171	3.28269	1.88999	1.436	1.36351	1.22213	C_0:Gm14279
1326	1.63234	2.25483	1.23875	1.82024	0.0687223	NA	0.74343	1.437	0	0	2.83498	2.872	2.72701	2.44426	C_0:Blcap
1327	5.07856	-0.36019	0.703987	-0.511643	0.608901	NA	6.69087	4.31101	1.64781	9.84808	2.83498	11.488	1.36351	2.44426	C_0:Ctnnbl1
1328	0.571756	1.12122	1.9072	0.587891	0.556605	NA	0.74343	0.718502	0	0	1.88999	0	0	1.22213	C_0:Tti1
1329	3.82613	0.420019	0.765847	0.548437	0.583392	NA	2.97372	5.74801	1.64781	2.46202	3.77997	7.17999	6.81754	0	C_0:Rprd1b
1330	0.612138	-1.40028	1.79362	-0.780697	0.434981	NA	1.48686	0	0.823903	1.64135	0.944994	0	0	0	C_0:Tgm2
1331	4.61032	-0.329076	0.700247	-0.469943	0.638396	NA	2.97372	5.02951	8.23903	4.10337	1.88999	1.436	9.54455	3.66639	C_0:Snhg17
1332	2.56421	-0.138722	0.965067	-0.143743	0.885703	NA	2.23029	0.718502	4.11951	4.10337	6.61496	0	2.72701	0	C_0:Ralgapb
1333	4.3427	0.729171	0.68387	1.06624	0.286314	NA	3.71715	3.59251	0.823903	4.92404	5.66996	4.308	6.81754	4.88852	C_0:Actr5
1334	37.2525	0.394848	0.246681	1.60064	0.109456	0.253101	26.7635	25.1476	33.78	42.675	31.1848	45.952	43.6322	48.8852	C_0:Ppp1r16b
1335	0.99738	1.20177	1.58006	0.760585	0.446905	NA	1.48686	0	0	0.820674	0	4.308	1.36351	0	C_0:Dhx35
1336	20.5984	0.00624867	0.334967	0.0186545	0.985117	NA	20.816	23.7106	15.6542	22.1582	25.5148	15.796	31.3607	9.77703	C_0:Top1
1337	1.00507	2.13562	1.60713	1.32884	0.1839	NA	0	0.718502	0	0.820674	2.83498	0	0	3.66639	C_0:Plcg1
1338	11.6299	0.278746	0.436071	0.639221	0.522679	NA	5.94744	16.5255	13.1824	6.56539	15.1199	11.488	9.54455	14.6655	C_0:Chd6
1339	2.93057	-1.19029	0.89103	-1.33586	0.181597	NA	3.71715	2.87401	3.29561	6.56539	1.88999	1.436	0	3.66639	C_0:Gm11450
1340	22.4627	0.140819	0.306826	0.458956	0.646266	NA	23.7898	15.0885	20.5976	25.4409	17.0099	27.284	27.2701	23.2204	C_0:Srsf6
1341	2.65457	0.831007	0.890795	0.932883	0.35088	NA	2.97372	2.87401	1.64781	0	1.88999	2.872	4.09052	4.88852	C_0:Ift52
1342	17.9688	0.315695	0.336498	0.938178	0.348153	NA	15.612	14.37	20.5976	13.9515	24.5698	14.36	23.1796	17.1098	C_0:Oser1
1343	1.26889	-0.17394	1.26653	-0.137336	0.890766	NA	1.48686	1.437	0.823903	1.64135	1.88999	2.872	0	0	C_0:2900093K20Rik
1344	7.63519	0.852401	0.527954	1.61454	0.106411	NA	7.4343	4.31101	4.94342	4.92404	9.44994	17.232	5.45403	7.33277	C_0:Ttpal
1345	138.855	0.175466	0.124836	1.40557	0.159852	0.320323	127.127	141.545	134.296	118.998	159.704	157.96	140.441	130.768	C_0:Serinc3
1346	43.9243	-0.207898	0.21716	-0.957351	0.33839	0.525368	54.2704	43.1101	45.3147	45.137	39.6897	44.516	46.3593	32.9975	C_0:Pkig
1347	16.1863	0.187599	0.355188	0.528169	0.597382	NA	16.3555	12.2145	11.5346	20.5168	17.9549	15.796	20.4526	14.6655	C_0:Ywhab
1348	4.69818	-0.0673443	0.673366	-0.100011	0.920335	NA	5.20401	6.46651	6.59122	0.820674	3.77997	5.744	4.09052	4.88852	C_0:Tomm34
1349	14.6571	-0.272237	0.372212	-0.731404	0.464532	NA	15.612	14.37	18.1259	15.5928	10.3949	18.668	12.2716	12.2213	C_0:Stk4
1350	1.89566	0.850743	1.06156	0.801406	0.422897	NA	0.74343	2.1555	0.823903	1.64135	2.83498	5.744	0	1.22213	C_0:Slpi
1351	23.2421	-0.302355	0.300026	-1.00776	0.313569	NA	26.7635	18.681	31.3083	26.2616	21.7349	17.232	23.1796	20.7762	C_0:Sdc4
1352	31.644	-0.205238	0.259627	-0.790511	0.42923	NA	27.5069	34.4881	30.4844	42.675	23.6248	30.156	29.9972	34.2196	C_0:Sys1
1353	5.28442	0.0541802	0.652821	0.0829941	0.933856	NA	4.46058	10.059	3.29561	2.46202	1.88999	7.17999	6.81754	6.11064	C_0:Pigt
1354	2.64273	-0.0931554	0.899455	-0.103569	0.917512	NA	5.20401	2.1555	1.64781	1.64135	0.944994	2.872	5.45403	1.22213	C_0:Wfdc2
1355	2.82235	0.710396	0.868289	0.818156	0.413268	NA	3.71715	2.1555	1.64781	0.820674	1.88999	4.308	6.81754	1.22213	C_0:Dnttip1
1356	0.735136	-0.285947	1.69434	-0.168766	0.865981	NA	0	1.437	0.823903	0.820674	0	1.436	1.36351	0	C_0:Ube2c
1357	1.18973	0.00306967	1.32382	0.0023188	0.99815	NA	0	0.718502	1.64781	2.46202	1.88999	1.436	1.36351	0	C_0:Snx21
1358	5.23572	-0.0173392	0.61337	-0.0282687	0.977448	NA	4.46058	5.02951	6.59122	4.92404	4.72497	4.308	8.18104	3.66639	C_0:Acot8
1359	1.0858	0.301232	1.37786	0.218623	0.826944	NA	0.74343	0.718502	2.47171	0	0.944994	0	1.36351	2.44426	C_0:Zswim1
1360	7.74098	0.0537219	0.500629	0.107309	0.914544	NA	7.4343	5.74801	9.06293	8.20674	7.55995	7.17999	8.18104	8.5549	C_0:Ctsa
1361	0.952017	-0.0743465	1.51214	-0.0491666	0.960787	NA	2.23029	0	0	1.64135	0.944994	1.436	1.36351	0	C_0:Pltp
1362	14.8566	-0.109147	0.376734	-0.289718	0.772032	NA	16.3555	17.244	10.7107	18.0548	20.7899	11.488	9.54455	14.6655	C_0:Pcif1
1363	1.03745	1.34766	1.40312	0.960472	0.336818	NA	0.74343	0	0.823903	0.820674	1.88999	1.436	1.36351	1.22213	C_0:Zfp335
1364	1.7254	0.96736	1.20539	0.802531	0.422246	NA	3.71715	0	0	0.820674	0	2.872	2.72701	3.66639	C_0:Ncoa5
1365	3.97017	-0.304541	0.739007	-0.412095	0.68027	NA	5.20401	5.02951	1.64781	5.74472	4.72497	5.744	0	3.66639	C_0:Cd40
1366	4.54416	0.0455004	0.661244	0.0688102	0.945141	NA	3.71715	5.02951	3.29561	5.74472	2.83498	4.308	4.09052	7.33277	C_0:Slc35c2
1367	2.3966	2.83159	1.14008	2.48367	0.0130037	NA	0.74343	0.718502	0	0.820674	0.944994	5.744	4.09052	6.11064	C_0:Elmo2
1368	2.10828	0.474918	1.04589	0.45408	0.649771	NA	2.97372	0	1.64781	2.46202	0.944994	0	2.72701	6.11064	C_0:Trp53rka
1369	7.90527	-0.516329	0.546923	-0.944062	0.345138	NA	7.4343	5.74801	11.5346	12.3101	6.61496	12.924	5.45403	1.22213	C_0:Zmynd8
1370	9.69033	-0.152547	0.460919	-0.330963	0.740672	NA	5.94744	12.2145	11.5346	11.4894	11.3399	7.17999	6.81754	10.9992	C_0:Ncoa3
1371	3.76751	0.970597	0.731483	1.32689	0.184545	NA	2.97372	2.1555	1.64781	3.28269	3.77997	7.17999	5.45403	3.66639	C_0:Prex1
1372	1.81808	-0.852909	1.11205	-0.76697	0.4431	NA	1.48686	4.31101	1.64781	1.64135	0	2.872	1.36351	1.22213	C_0:Trp53rkb
1373	1.47283	0.633061	1.13519	0.55767	0.57707	NA	0.74343	1.437	1.64781	0.820674	1.88999	1.436	1.36351	2.44426	C_0:Arfgef2
1374	8.55682	-0.2746	0.51986	-0.52822	0.597346	NA	16.3555	6.46651	5.76732	9.02741	7.55995	5.744	4.09052	13.4434	C_0:Cse1l
1375	3.48755	0.733094	0.78147	0.938097	0.348195	NA	1.48686	5.74801	0.823903	2.46202	5.66996	2.872	2.72701	6.11064	C_0:Stau1
1376	6.25717	0.465573	0.568706	0.818654	0.412984	NA	4.46058	4.31101	3.29561	9.02741	7.55995	8.61599	5.45403	7.33277	C_0:Ddx27
1377	0.614503	-0.41309	1.82436	-0.22643	0.820867	NA	1.48686	0.718502	0	0.820674	1.88999	0	0	0	C_0:Znfx1
1378	87.231	-0.675858	0.162003	-4.17189	3.02081e-05	0.000600676	108.541	105.62	100.516	115.715	77.4895	76.1079	49.0863	64.7728	C_0:Zfas1
1379	4.30312	-1.14776	0.717918	-1.59874	0.109879	NA	5.94744	7.18502	5.76732	4.92404	3.77997	2.872	2.72701	1.22213	C_0:Gm11472
1380	5.7357	0.618395	0.609313	1.0149	0.310151	NA	4.46058	4.31101	5.76732	3.28269	4.72497	14.36	4.09052	4.88852	C_0:B4galt5
1381	2.57432	0.111386	0.884791	0.12589	0.899819	NA	5.20401	1.437	1.64781	1.64135	2.83498	1.436	2.72701	3.66639	C_0:Slc9a8
1382	2.07207	0.45264	0.965567	0.468782	0.639226	NA	2.23029	0.718502	2.47171	1.64135	2.83498	2.872	1.36351	2.44426	C_0:Spata2
1383	10.7627	0.397357	0.442428	0.898128	0.369117	NA	8.92116	12.933	6.59122	9.02741	18.8999	11.488	10.9081	7.33277	C_0:Rnf114
1384	2.40998	-0.620497	0.951574	-0.652074	0.514354	NA	4.46058	2.87401	0.823903	3.28269	0.944994	4.308	1.36351	1.22213	C_0:Ube2v1
1385	5.00968	0.178158	0.640762	0.278041	0.780981	NA	2.23029	6.46651	4.11951	5.74472	3.77997	8.61599	5.45403	3.66639	C_0:Tmem189
1386	36.1221	0.0635044	0.235148	0.270061	0.787113	0.880817	34.9412	35.2066	31.3083	39.3923	33.0748	43.08	34.0877	37.886	C_0:Cebpb
1387	18.9357	0.140788	0.329124	0.427767	0.668821	NA	23.0463	16.5255	16.4781	16.4135	25.5148	21.54	13.6351	18.3319	C_0:Ptpn1
1388	11.1317	-0.0380609	0.436279	-0.0872399	0.930481	NA	8.17773	12.933	15.6542	8.20674	11.3399	14.36	12.2716	6.11064	C_0:Dpm1
1389	1.94465	0.0273974	1.05595	0.0259456	0.979301	NA	1.48686	0.718502	4.94342	0.820674	3.77997	0	1.36351	2.44426	C_0:Mocs3
1390	0.797713	0.137938	1.65198	0.0834986	0.933455	NA	1.48686	0	0	1.64135	1.88999	0	1.36351	0	C_0:Nfatc2
1391	6.5366	0.787993	0.559623	1.40808	0.159108	NA	4.46058	5.02951	3.29561	6.56539	9.44994	7.17999	4.09052	12.2213	C_0:Zfp64
1392	1.34205	-0.674148	1.28202	-0.525847	0.598995	NA	2.23029	1.437	1.64781	1.64135	3.77997	0	0	0	C_0:Zfp217
1393	0.699215	1.27823	1.81865	0.702847	0.482151	NA	0	0	0.823903	0.820674	0	0	2.72701	1.22213	C_0:Gm14270
1394	9.97544	-0.113329	0.47473	-0.238722	0.811321	NA	17.0989	7.18502	7.41513	9.84808	10.3949	4.308	14.9986	8.5549	C_0:Pfdn4
1395	1.26875	0.288726	1.27479	0.226489	0.820821	NA	0	1.437	2.47171	0.820674	2.83498	0	1.36351	1.22213	C_0:Fam210b
1396	3.21569	-0.117997	0.811086	-0.145481	0.884331	NA	2.97372	2.1555	1.64781	6.56539	2.83498	2.872	5.45403	1.22213	C_0:Cstf1
1397	9.54333	-0.0697021	0.480684	-0.145006	0.884706	NA	10.408	8.62202	14.8303	4.92404	6.61496	8.61599	14.9986	7.33277	C_0:Rtf2
1398	86.7724	-0.377187	0.161479	-2.33583	0.0194999	0.077581	80.2905	106.338	111.227	95.1981	83.1594	77.5439	69.5389	70.8835	C_0:Gm14303
1399	5.55132	0.50218	0.589418	0.851992	0.394218	NA	4.46058	5.02951	4.11951	4.92404	7.55995	4.308	5.45403	8.5549	C_0:Rae1
1400	8.42716	0.196344	0.487227	0.402982	0.686961	NA	11.1515	7.90352	5.76732	6.56539	10.3949	8.61599	10.9081	6.11064	C_0:Rbm38
1401	1.98658	0.303272	1.02161	0.296858	0.766575	NA	1.48686	1.437	3.29561	0.820674	1.88999	2.872	4.09052	0	C_0:Zbp1
1402	5.79523	0.0160011	0.60071	0.026637	0.978749	NA	3.71715	10.059	4.11951	4.92404	4.72497	8.61599	4.09052	6.11064	C_0:Pmepa1
1403	1.8521	0.218914	1.03782	0.210936	0.832937	NA	0.74343	2.1555	3.29561	0.820674	3.77997	1.436	1.36351	1.22213	C_0:Ppp4r1l-ps
1404	5.60493	0.437536	0.604802	0.723436	0.469412	NA	4.46058	5.74801	3.29561	5.74472	7.55995	1.436	6.81754	9.77703	C_0:Rab22a
1405	3.59659	1.1278	0.793044	1.42211	0.154993	NA	1.48686	4.31101	2.47171	0.820674	5.66996	2.872	1.36351	9.77703	C_0:Vapb
1406	1.79565	-1.5877	1.17768	-1.34815	0.177609	NA	4.46058	1.437	3.29561	1.64135	0.944994	0	1.36351	1.22213	C_0:Gm14336
1407	12.1934	-0.232109	0.402268	-0.577001	0.563939	NA	11.8949	13.6515	13.1824	13.9515	10.3949	8.61599	13.6351	12.2213	C_0:Stx16
1408	4.42852	0.735185	0.666386	1.10324	0.269922	NA	2.97372	2.87401	4.94342	2.46202	4.72497	5.744	6.81754	4.88852	C_0:Npepl1
1409	103.817	0.049047	0.145771	0.336467	0.736519	0.857613	115.975	94.8422	99.6922	97.6602	99.2243	101.956	94.082	127.101	C_0:Gnas
1410	1.99648	0.357827	1.05946	0.337745	0.735555	NA	2.23029	2.1555	0	2.46202	0	2.872	1.36351	4.88852	C_0:Gm20721
1411	3.23029	0.433311	0.777167	0.557552	0.57715	NA	1.48686	2.87401	4.11951	2.46202	2.83498	4.308	4.09052	3.66639	C_0:Nelfcd
1412	37.3946	-0.00858309	0.242356	-0.0354152	0.971749	0.984707	45.3492	37.3621	39.5473	27.0822	30.2398	33.028	44.9957	41.5524	C_0:Ctsz
1413	72.2245	-0.241837	0.16644	-1.453	0.146223	0.302388	76.5733	81.9092	75.7991	78.7847	66.1496	66.056	64.0848	68.4392	C_0:Atp5e
1414	8.28218	-0.0150975	0.500756	-0.0301495	0.975948	NA	10.408	7.90352	9.88683	4.92404	8.50494	12.924	6.81754	4.88852	C_0:Prelid3b
1415	0.619485	-1.41494	1.80476	-0.784004	0.433038	NA	0	0.718502	2.47171	0.820674	0.944994	0	0	0	C_0:Zfp831
1416	1.06099	1.44015	1.53747	0.936704	0.348911	NA	2.23029	0	0	0	0.944994	0	4.09052	1.22213	C_0:Gm14305
1417	2.81814	-0.305342	0.9927	-0.307588	0.758396	NA	0.74343	5.02951	0	6.56539	0.944994	0	6.81754	2.44426	C_0:Gm14323
1418	1.02185	-0.347213	1.41134	-0.246017	0.805669	NA	1.48686	1.437	1.64781	0	0.944994	1.436	0	1.22213	C_0:Zfp931
1419	38.218	0.0498108	0.229525	0.217017	0.828195	0.902189	36.4281	39.5176	39.5473	34.4683	35.9098	44.516	31.3607	43.9966	C_0:Psma7
1420	1.16436	0.581353	1.31688	0.441461	0.658879	NA	0.74343	1.437	0	1.64135	2.83498	1.436	0	1.22213	C_0:Mtg2
1421	3.37917	0.0461706	0.771319	0.0598593	0.952268	NA	2.97372	3.59251	4.94342	1.64135	1.88999	2.872	5.45403	3.66639	C_0:Osbpl2
1422	9.41549	-0.352807	0.470085	-0.750517	0.452943	NA	12.6383	6.46651	10.7107	12.3101	7.55995	11.488	6.81754	7.33277	C_0:Adrm1
1423	288.863	-0.200254	0.0871629	-2.29747	0.0215922	0.0839337	305.55	315.422	315.555	297.905	264.598	269.968	287.7	254.203	C_0:Rps21
1424	3.40412	1.10603	0.79455	1.39203	0.163915	NA	1.48686	2.1555	3.29561	1.64135	4.72497	8.61599	4.09052	1.22213	C_0:Cables2
1425	2.25097	0.378952	0.970726	0.39038	0.696255	NA	1.48686	2.87401	0.823903	2.46202	1.88999	5.744	2.72701	0	C_0:Slco4a1
1426	4.91887	0.593158	0.639543	0.927473	0.353681	NA	3.71715	3.59251	2.47171	5.74472	4.72497	8.61599	6.81754	3.66639	C_0:Mrgbp
1427	5.14175	0.930126	0.649044	1.43307	0.151838	NA	4.46058	3.59251	4.11951	1.64135	2.83498	10.052	9.54455	4.88852	C_0:Ogfr
1428	3.18691	0.104059	0.806837	0.128972	0.89738	NA	2.97372	3.59251	0.823903	4.92404	2.83498	2.872	1.36351	6.11064	C_0:Dido1
1429	3.9249	0.88481	0.728583	1.21443	0.224585	NA	1.48686	3.59251	3.29561	2.46202	1.88999	5.744	6.81754	6.11064	C_0:Gid8
1430	2.70195	-0.01762	0.895567	-0.0196747	0.984303	NA	1.48686	2.87401	4.94342	1.64135	3.77997	1.436	5.45403	0	C_0:Slc17a9
1431	4.51103	0.472413	0.662331	0.713258	0.475686	NA	4.46058	5.02951	1.64781	4.10337	7.55995	4.308	4.09052	4.88852	C_0:Ythdf1
1432	3.49332	0.520465	0.808795	0.643506	0.519896	NA	5.20401	1.437	4.94342	0	4.72497	1.436	4.09052	6.11064	C_0:Arfgap1
1433	30.0887	-0.0817362	0.263673	-0.309991	0.756568	NA	22.3029	35.9251	32.1322	33.6476	29.2948	24.412	29.9972	32.9975	C_0:Ppdpf
1434	2.31276	-0.265645	0.947901	-0.280245	0.779289	NA	2.23029	2.1555	1.64781	4.10337	2.83498	4.308	0	1.22213	C_0:Helz2
1435	2.1404	-0.0146545	0.957589	-0.0153036	0.98779	NA	2.97372	0.718502	2.47171	2.46202	1.88999	1.436	2.72701	2.44426	C_0:Gmeb2
1436	6.21872	-0.0526412	0.570272	-0.092309	0.926453	NA	5.20401	10.059	4.94342	4.92404	4.72497	5.744	6.81754	7.33277	C_0:Arfrp1
1437	1.41994	0.138812	1.19073	0.116578	0.907195	NA	0	2.1555	2.47171	0.820674	1.88999	1.436	1.36351	1.22213	C_0:Zgpat
1438	8.25424	-0.246072	0.501004	-0.491158	0.623315	NA	11.1515	5.02951	9.88683	9.84808	8.50494	7.17999	9.54455	4.88852	C_0:Tpd52l2
1439	11.7238	-0.267672	0.416083	-0.643314	0.52002	NA	8.92116	15.0885	14.8303	12.3101	10.3949	12.924	9.54455	9.77703	C_0:Dnajc5
1440	3.81817	-0.24929	0.737551	-0.337997	0.735365	NA	5.20401	2.87401	4.94342	3.28269	1.88999	7.17999	2.72701	2.44426	C_0:Uckl1
1441	1.51364	-0.425597	1.19345	-0.356612	0.721382	NA	1.48686	3.59251	0.823903	0.820674	0	1.436	2.72701	1.22213	C_0:Zfp512b
1442	4.13825	0.511362	0.721248	0.708996	0.478327	NA	1.48686	5.02951	1.64781	5.74472	7.55995	1.436	4.09052	6.11064	C_0:Prpf6
1443	1.4623	-0.602281	1.21149	-0.497142	0.619089	NA	0.74343	0.718502	4.11951	1.64135	1.88999	0	1.36351	1.22213	C_0:Samd10
1444	1.09752	-1.30824	1.50351	-0.870125	0.384232	NA	0.74343	2.1555	3.29561	0	0	0	1.36351	1.22213	C_0:Tcea2
1445	9.74797	0.254284	0.447706	0.567971	0.570055	NA	10.408	8.62202	9.06293	7.38606	11.3399	12.924	10.9081	7.33277	C_0:Rgs19
1446	2.49575	0.46965	0.895763	0.524302	0.600069	NA	2.23029	2.1555	0.823903	3.28269	4.72497	1.436	4.09052	1.22213	C_0:Pcmtd2
1447	6.92487	0.163486	0.539124	0.303244	0.761704	NA	5.20401	10.059	5.76732	4.92404	5.66996	7.17999	6.81754	9.77703	C_0:Polr3k
1448	1.63379	-0.464548	1.14579	-0.40544	0.685154	NA	1.48686	1.437	1.64781	3.28269	3.77997	1.436	0	0	C_0:Rpl19-ps12
1449	1.307	-0.492849	1.28203	-0.384429	0.700661	NA	0.74343	0.718502	3.29561	1.64135	2.83498	0	0	1.22213	C_0:Clcn5
1450	1.33969	-1.23597	1.33633	-0.924902	0.355017	NA	2.23029	0.718502	2.47171	2.46202	2.83498	0	0	0	C_0:2010204K13Rik
1451	1.77543	0.0647083	1.0411	0.062154	0.95044	NA	1.48686	2.1555	0.823903	2.46202	1.88999	1.436	2.72701	1.22213	C_0:Ccdc22
1452	1.84224	0.214041	1.04271	0.205275	0.837358	NA	0.74343	2.1555	1.64781	2.46202	3.77997	0	2.72701	1.22213	C_0:Prickle3
1453	16.8224	0.309773	0.364248	0.850444	0.395079	NA	14.8686	13.6515	20.5976	11.4894	24.5698	10.052	25.9066	13.4434	C_0:Plp2
1454	1.30412	-0.153772	1.22077	-0.125963	0.899761	NA	0.74343	1.437	0.823903	2.46202	0.944994	1.436	1.36351	1.22213	C_0:Gpkow
1455	4.39719	0.0519734	0.714455	0.0727455	0.942009	NA	2.23029	2.87401	5.76732	6.56539	6.61496	4.308	6.81754	0	C_0:Wdr45
1456	0.762192	-0.705371	1.60457	-0.439601	0.660226	NA	0.74343	0.718502	1.64781	0.820674	0.944994	0	0	1.22213	C_0:Praf2
1457	2.37523	-0.0860592	0.985869	-0.0872928	0.930439	NA	0.74343	1.437	4.94342	2.46202	0.944994	5.744	2.72701	0	C_0:Tfe3
1458	7.54972	-0.190169	0.515148	-0.369153	0.712013	NA	8.92116	7.18502	9.88683	6.56539	9.44994	5.744	4.09052	8.5549	C_0:Gripap1
1459	5.21766	-0.282224	0.638536	-0.441986	0.658499	NA	4.46058	7.90352	4.94342	5.74472	7.55995	7.17999	2.72701	1.22213	C_0:Otud5
1460	3.41083	1.19174	0.791431	1.5058	0.132117	NA	1.48686	4.31101	1.64781	0.820674	4.72497	2.872	4.09052	7.33277	C_0:Pim2
1461	3.07688	0.19652	0.814568	0.241257	0.809356	NA	2.97372	3.59251	4.11951	0.820674	2.83498	1.436	2.72701	6.11064	C_0:Slc35a2
1462	14.0706	0.232693	0.394354	0.590061	0.555149	NA	14.8686	12.933	15.6542	8.20674	11.3399	8.61599	17.7256	23.2204	C_0:Pqbp1
1463	8.2718	0.0577636	0.506033	0.11415	0.909119	NA	8.17773	4.31101	8.23903	11.4894	4.72497	10.052	8.18104	10.9992	C_0:Timm17b
1464	0.672637	1.25837	1.83374	0.686229	0.492569	NA	0.74343	0	0	0.820674	0.944994	2.872	0	0	C_0:Hdac6
1465	3.2913	-1.08189	0.843229	-1.28303	0.199482	NA	6.69087	2.1555	5.76732	3.28269	2.83498	2.872	2.72701	0	C_0:Rpl22-ps1
1466	0.746248	-1.66352	1.64907	-1.00876	0.313089	NA	0.74343	0.718502	0.823903	2.46202	0	0	0	1.22213	C_0:Gm7079
1467	1.38805	0.158045	1.22732	0.128772	0.897538	NA	0.74343	2.87401	1.64781	0	1.88999	0	2.72701	1.22213	C_0:Suv39h1
1468	5.19215	0.159881	0.625614	0.255558	0.798292	NA	5.20401	6.46651	3.29561	4.92404	8.50494	1.436	6.81754	4.88852	C_0:Was
1469	0.876587	-0.880697	1.57415	-0.559475	0.575837	NA	1.48686	1.437	0.823903	0.820674	0	0	0	2.44426	C_0:Wdr13
1470	178.691	-0.193141	0.112239	-1.7208	0.0852868	0.216824	185.858	191.121	204.328	179.728	159.704	175.192	188.164	145.433	C_0:Rbm3
1471	0.975652	-1.1059	1.58689	-0.696901	0.485865	NA	0.74343	2.1555	0	2.46202	0	0	0	2.44426	C_0:Tbc1d25
1472	6.61354	-0.0338966	0.55344	-0.0612472	0.951162	NA	8.92116	6.46651	3.29561	8.20674	7.55995	4.308	6.81754	7.33277	C_0:Ebp
1473	2.37993	-1.49545	1.04114	-1.43636	0.150899	NA	2.23029	4.31101	2.47171	4.92404	0	1.436	0	3.66639	C_0:Ftsj1
1474	13.99	-0.502096	0.394027	-1.27427	0.202568	NA	22.3029	15.0885	10.7107	17.2341	9.44994	12.924	9.54455	14.6655	C_0:Cybb
1475	5.07449	0.565716	0.65675	0.861388	0.389024	NA	2.97372	6.46651	1.64781	4.92404	1.88999	7.17999	8.18104	7.33277	C_0:Dynlt3
1476	0.670992	-1.41261	1.77062	-0.797802	0.424985	NA	0	0.718502	0.823903	2.46202	0	0	1.36351	0	C_0:Rpgr
1477	3.11361	0.88403	0.813998	1.08603	0.277464	NA	1.48686	0.718502	4.11951	2.46202	2.83498	4.308	4.09052	4.88852	C_0:Mid1ip1
1478	2.32764	-0.230355	0.925162	-0.248989	0.803369	NA	3.71715	2.1555	1.64781	2.46202	1.88999	1.436	4.09052	1.22213	C_0:Bcor
1479	14.0855	0.120051	0.37194	0.322768	0.746871	NA	15.612	11.496	14.0063	13.1308	16.0649	11.488	14.9986	15.8877	C_0:Atp6ap2
1480	1.86965	0.258534	1.05794	0.244376	0.80694	NA	0	3.59251	0.823903	2.46202	2.83498	1.436	1.36351	2.44426	C_0:1810030O07Rik
1481	1.20644	0.110769	1.28714	0.0860577	0.931421	NA	0.74343	2.1555	0.823903	0.820674	0.944994	1.436	2.72701	0	C_0:Med14
1482	6.8844	0.563603	0.54352	1.03695	0.299759	NA	7.4343	7.18502	3.29561	4.10337	7.55995	11.488	5.45403	8.5549	C_0:Usp9x
1483	214.645	0.163145	0.100924	1.61651	0.105983	0.247934	201.47	206.21	215.039	186.293	214.514	241.248	214.071	238.315	C_0:Rpl3-ps1
1484	13.1467	-0.0989786	0.404	-0.244997	0.806459	NA	16.3555	17.244	14.0063	6.56539	13.2299	14.36	13.6351	9.77703	C_0:Ddx3x
1485	2.93049	-0.782798	0.864681	-0.905303	0.365305	NA	1.48686	5.02951	2.47171	5.74472	1.88999	2.872	2.72701	1.22213	C_0:Fundc1
1486	3.64369	-0.589652	0.809612	-0.728315	0.466421	NA	5.94744	3.59251	3.29561	4.92404	2.83498	0	0	8.5549	C_0:Kdm6a
1487	1.43385	-2.75512	1.37049	-2.01031	0.0443986	NA	2.23029	2.87401	1.64781	3.28269	0	1.436	0	0	C_0:Chst7
1488	4.04382	-0.0306745	0.708191	-0.0433138	0.965451	NA	2.97372	5.02951	3.29561	4.92404	3.77997	4.308	6.81754	1.22213	C_0:Slc9a7
1489	1.78867	0.624858	1.11224	0.561802	0.574251	NA	0.74343	0	0.823903	4.10337	1.88999	1.436	4.09052	1.22213	C_0:Gm9083
1490	2.89209	0.235297	0.854086	0.275495	0.782936	NA	5.20401	0.718502	3.29561	1.64135	5.66996	1.436	2.72701	2.44426	C_0:Rp2
1491	1.45512	-0.255942	1.22645	-0.208686	0.834694	NA	1.48686	2.1555	1.64781	0.820674	0	4.308	0	1.22213	C_0:Gm14539
1492	32.6106	-0.259557	0.252902	-1.02631	0.304744	NA	38.6584	33.0511	35.4278	34.4683	22.6798	25.848	34.0877	36.6639	C_0:Ndufb11
1493	2.09249	0.252885	0.976077	0.259083	0.795571	NA	1.48686	1.437	2.47171	2.46202	3.77997	1.436	0	3.66639	C_0:Rbm10
1494	7.21518	0.174362	0.524518	0.332423	0.73957	NA	5.20401	8.62202	7.41513	5.74472	5.66996	5.744	9.54455	9.77703	C_0:Uba1
1495	1.82764	0.141956	1.11469	0.12735	0.898663	NA	1.48686	0	1.64781	4.10337	4.72497	1.436	0	1.22213	C_0:Cdk16
1496	1.23288	1.68124	1.36179	1.23458	0.216987	NA	1.48686	0	0.823903	0	0.944994	1.436	2.72701	2.44426	C_0:Usp11
1497	6.0834	-0.108735	0.588663	-0.184715	0.853452	NA	8.17773	9.34052	4.11951	3.28269	3.77997	7.17999	5.45403	7.33277	C_0:Araf
1498	8.8878	-0.0662845	0.513862	-0.128993	0.897363	NA	11.1515	13.6515	4.94342	6.56539	7.55995	8.61599	2.72701	15.8877	C_0:Cfp
1499	4.24639	-0.0152434	0.6993	-0.0217981	0.982609	NA	1.48686	5.74801	6.59122	3.28269	4.72497	5.744	2.72701	3.66639	C_0:Uxt
1500	0.959457	-1.08199	1.59779	-0.677183	0.49829	NA	2.97372	1.437	0	0.820674	0	0	0	2.44426	C_0:Zfp182
1501	2.75877	-0.0988464	0.859496	-0.115005	0.908441	NA	2.23029	4.31101	3.29561	1.64135	2.83498	0	4.09052	3.66639	C_0:Wdr44
1502	4.33725	-0.0805973	0.677185	-0.119018	0.905261	NA	4.46058	3.59251	4.11951	5.74472	3.77997	1.436	5.45403	6.11064	C_0:Dock11
1503	9.06664	-0.398936	0.50558	-0.789066	0.430074	NA	11.1515	4.31101	9.88683	15.5928	5.66996	11.488	9.54455	4.88852	C_0:Gm6023
1504	6.11645	0.618106	0.572855	1.07899	0.280592	NA	2.97372	5.02951	6.59122	4.92404	9.44994	4.308	9.54455	6.11064	C_0:Pgrmc1
1505	1.20426	-2.5044	1.48574	-1.68562	0.0918692	NA	2.97372	2.1555	0	3.28269	0	0	0	1.22213	C_0:Akap17b
1506	21.131	-0.0212697	0.315084	-0.0675048	0.94618	NA	20.816	26.5846	23.8932	13.9515	22.6798	21.54	16.3621	23.2204	C_0:Gm6274
1507	108.013	-0.106772	0.139807	-0.763706	0.445043	0.638256	107.797	123.582	114.522	100.943	95.4444	106.264	110.444	105.103	C_0:Slc25a5
1508	2.81364	1.38343	0.981981	1.40882	0.158888	NA	0	2.87401	3.29561	0	2.83498	8.61599	0	4.88852	C_0:C330007P06Rik
1509	21.8944	0.255992	0.312045	0.820369	0.412006	NA	20.816	15.807	19.7737	22.9789	16.0649	20.104	32.7242	26.8868	C_0:Ube2a
1510	0.676876	-0.374114	1.67255	-0.223678	0.823008	NA	0.74343	0.718502	0.823903	0.820674	0.944994	0	1.36351	0	C_0:Nkrf
1511	13.9032	-0.107797	0.380377	-0.283396	0.776874	NA	11.8949	12.933	16.4781	16.4135	12.2849	10.052	17.7256	13.4434	C_0:Sept6
1512	860.416	-0.177728	0.0558273	-3.18353	0.0014549	0.011572	889.142	902.438	942.545	919.975	819.31	795.543	848.102	766.275	C_0:Rpl39
1513	14.586	-0.226842	0.367195	-0.617769	0.536727	NA	16.3555	15.0885	14.8303	16.4135	11.3399	14.36	13.6351	14.6655	C_0:Upf3b
1514	3.14214	0.418355	0.798542	0.523899	0.600349	NA	3.71715	2.1555	2.47171	2.46202	2.83498	1.436	2.72701	7.33277	C_0:Nkap
1515	24.3424	-0.14713	0.290502	-0.506467	0.612529	NA	25.2766	25.8661	24.7171	26.2616	22.6798	20.104	32.7242	17.1098	C_0:Ndufa1
1516	1.33388	0.73793	1.24427	0.593064	0.553138	NA	1.48686	0.718502	0.823903	0.820674	0	2.872	2.72701	1.22213	C_0:Rnf113a1
1517	0.699113	-0.403986	1.70952	-0.236315	0.813188	NA	0.74343	0	1.64781	0.820674	0.944994	1.436	0	0	C_0:Zbtb33
1518	8.10463	0.241723	0.513572	0.470671	0.637876	NA	7.4343	5.74801	9.88683	7.38606	16.0649	4.308	5.45403	8.5549	C_0:Lamp2
1519	2.00003	0.318557	0.991548	0.321272	0.748004	NA	0.74343	2.1555	2.47171	1.64135	0.944994	2.872	2.72701	2.44426	C_0:Cul4b
1520	8.9351	-0.372082	0.479489	-0.775996	0.437751	NA	11.8949	6.46651	11.5346	10.6688	8.50494	7.17999	5.45403	9.77703	C_0:Mcts1
1521	2.8572	0.0765678	0.868236	0.0881879	0.929727	NA	2.23029	2.87401	4.11951	1.64135	0	2.872	5.45403	3.66639	C_0:C1galt1c1
1522	2.71808	-0.951891	0.918888	-1.03592	0.300241	NA	1.48686	2.1555	5.76732	4.92404	0.944994	1.436	1.36351	3.66639	C_0:Gm4986
1523	11.7746	-0.103825	0.4296	-0.241677	0.80903	NA	7.4343	10.059	19.7737	11.4894	10.3949	14.36	10.9081	9.77703	C_0:Thoc2
1524	7.99884	-0.700138	0.520109	-1.34614	0.178258	NA	9.66459	10.7775	7.41513	12.3101	10.3949	4.308	5.45403	3.66639	C_0:Xiap
1525	8.52711	-0.372391	0.495811	-0.751074	0.452608	NA	8.92116	10.059	14.0063	5.74472	9.44994	5.744	8.18104	6.11064	C_0:Stag2
1526	0.827661	-0.605433	1.62205	-0.373251	0.708962	NA	0.74343	1.437	0	1.64135	0	1.436	1.36351	0	C_0:Sh2d1a
1527	4.27836	-0.878851	0.753695	-1.16606	0.243591	NA	8.92116	6.46651	3.29561	4.10337	7.55995	1.436	0	2.44426	C_0:Gm4987
1528	2.66069	-0.146139	0.896525	-0.163006	0.870514	NA	2.23029	1.437	4.11951	3.28269	1.88999	2.872	5.45403	0	C_0:Gm7722
1529	7.54488	-0.409376	0.542735	-0.754283	0.450679	NA	14.1252	5.74801	8.23903	6.56539	9.44994	8.61599	2.72701	4.88852	C_0:Gm14648
1530	12.3193	-0.198254	0.418763	-0.473428	0.635908	NA	17.8423	16.5255	10.7107	7.38606	10.3949	8.61599	13.6351	13.4434	C_0:Sash3
1531	0.959067	2.90329	1.60667	1.80702	0.0707587	NA	0.74343	0	0	0	2.83498	2.872	0	1.22213	C_0:Zdhhc9
1532	5.58755	-0.111348	0.605663	-0.183845	0.854135	NA	7.4343	3.59251	7.41513	4.92404	6.61496	2.872	8.18104	3.66639	C_0:Utp14a
1533	1.78726	0.457159	1.04482	0.437547	0.661715	NA	1.48686	2.87401	0.823903	0.820674	2.83498	2.872	1.36351	1.22213	C_0:Elf4
1534	2.60871	0.770367	0.868946	0.886554	0.375319	NA	1.48686	2.1555	2.47171	1.64135	3.77997	1.436	5.45403	2.44426	C_0:Aifm1
1535	1.32054	-0.960155	1.26482	-0.759122	0.44778	NA	1.48686	1.437	1.64781	2.46202	0.944994	0	1.36351	1.22213	C_0:Slc25a14
1536	2.12789	-1.26112	1.07083	-1.1777	0.238917	NA	2.97372	0.718502	4.11951	4.10337	0.944994	1.436	2.72701	0	C_0:Rbmx2
1537	0.843221	0.180979	1.58933	0.113871	0.90934	NA	0.74343	0	2.47171	0	0.944994	0	1.36351	1.22213	C_0:Enox2
1538	2.345	-0.687626	0.964143	-0.713199	0.475723	NA	0.74343	4.31101	1.64781	4.92404	1.88999	1.436	1.36351	2.44426	C_0:Stk26
1539	3.38579	-1.1768	0.825146	-1.42617	0.153819	NA	2.97372	2.87401	7.41513	5.74472	2.83498	1.436	1.36351	2.44426	C_0:Rap2c
1540	0.83384	0.272207	1.64476	0.1655	0.868551	NA	0.74343	1.437	0.823903	0	0	0	0	3.66639	C_0:Mbnl3
1541	0.904281	-0.996131	1.58068	-0.630191	0.528569	NA	0.74343	0	1.64781	2.46202	0.944994	1.436	0	0	C_0:Gpc3
1542	72.1919	-0.539594	0.172091	-3.13551	0.00171555	0.0132379	86.9813	73.2872	90.6293	91.9154	61.4246	56.004	58.6308	58.6622	C_0:Gm14586
1543	4.20725	1.40936	0.743897	1.89457	0.05815	NA	0	3.59251	1.64781	4.10337	9.44994	5.744	5.45403	3.66639	C_0:Phf6
1544	14.8177	0.00538483	0.37139	0.0144991	0.988432	NA	18.5858	12.2145	15.6542	13.1308	17.0099	8.61599	14.9986	18.3319	C_0:Hprt
1545	1.90695	-0.0899142	1.0645	-0.084466	0.932686	NA	0.74343	2.1555	4.11951	0.820674	1.88999	1.436	4.09052	0	C_0:Mospd1
1546	2.11166	0.123924	0.988682	0.125343	0.900252	NA	2.23029	3.59251	0.823903	1.64135	4.72497	1.436	0	2.44426	C_0:Rtl8a
1547	1.87744	-0.117032	1.02408	-0.11428	0.909016	NA	2.23029	0.718502	3.29561	1.64135	1.88999	1.436	1.36351	2.44426	C_0:Rtl8b
1548	1.89876	-0.977925	1.15235	-0.848634	0.396085	NA	3.71715	2.87401	0	3.28269	0	2.872	0	2.44426	C_0:Gm14633
1549	2.0984	0.466068	0.971439	0.479771	0.63139	NA	2.23029	0.718502	1.64781	2.46202	2.83498	4.308	1.36351	1.22213	C_0:Ints6l
1550	1.37673	0.37078	1.23172	0.301027	0.763394	NA	0	0.718502	0.823903	3.28269	0.944994	1.436	1.36351	2.44426	C_0:Mmgt1
1551	2.44827	0.837086	0.914112	0.915737	0.359805	NA	1.48686	2.1555	1.64781	1.64135	0.944994	2.872	2.72701	6.11064	C_0:Fhl1
1552	6.20098	0.151845	0.576479	0.2634	0.792242	NA	7.4343	4.31101	6.59122	4.92404	5.66996	10.052	8.18104	2.44426	C_0:Htatsf1
1553	6.68636	-0.627281	0.571755	-1.09712	0.272591	NA	11.1515	8.62202	8.23903	4.10337	3.77997	8.61599	4.09052	4.88852	C_0:Arhgef6
1554	2.80866	0.883545	0.863771	1.02289	0.306359	NA	2.23029	0	3.29561	2.46202	3.77997	4.308	2.72701	3.66639	C_0:Rbmx
1555	1.17646	1.00417	1.31449	0.763921	0.444914	NA	0	1.437	0.823903	0.820674	0.944994	1.436	2.72701	1.22213	C_0:Gm5637
1556	1.97409	1.26358	1.02698	1.23038	0.218554	NA	1.48686	1.437	0.823903	0.820674	1.88999	1.436	5.45403	2.44426	C_0:Atp11c
1557	1.64236	0.193377	1.09764	0.176175	0.860157	NA	1.48686	1.437	0.823903	2.46202	2.83498	2.872	0	1.22213	C_0:Gm14681
1558	0.683787	-0.283766	1.77559	-0.159815	0.873027	NA	1.48686	0.718502	0	0.820674	0	0	0	2.44426	C_0:Gm5391
1559	5.10442	-0.246301	0.631088	-0.390281	0.696329	NA	4.46058	6.46651	4.11951	7.38606	7.55995	4.308	4.09052	2.44426	C_0:Fmr1
1560	1.48094	-0.0838646	1.14712	-0.0731085	0.94172	NA	1.48686	1.437	1.64781	1.64135	2.83498	1.436	1.36351	0	C_0:Gm14698
1561	5.27637	-0.666556	0.631773	-1.05506	0.2914	NA	5.20401	7.90352	7.41513	5.74472	5.66996	1.436	2.72701	6.11064	C_0:Gm8172
1562	1.3369	-0.111238	1.32686	-0.0838358	0.933187	NA	2.97372	0	1.64781	0.820674	0.944994	4.308	0	0	C_0:Ids
1563	2.28459	-0.0515075	0.982106	-0.052446	0.958173	NA	1.48686	4.31101	0.823903	2.46202	0	1.436	4.09052	3.66639	C_0:1110012L19Rik
1564	1.81273	0.694273	1.09036	0.636739	0.524295	NA	0	2.1555	1.64781	1.64135	0.944994	1.436	5.45403	1.22213	C_0:Tmem185a
1565	0.740617	0.709151	1.66843	0.425041	0.670806	NA	0.74343	1.437	0	0	0.944994	1.436	1.36351	0	C_0:Rplp1-ps1
1566	2.39683	-0.688296	1.02578	-0.670999	0.502221	NA	0.74343	2.87401	1.64781	6.56539	1.88999	0	5.45403	0	C_0:Mtm1
1567	1.77415	-1.43269	1.17481	-1.21951	0.22265	NA	2.97372	1.437	4.11951	1.64135	0	1.436	1.36351	1.22213	C_0:Mtmr1
1568	0.506034	-1.05966	1.90821	-0.555314	0.57868	NA	0.74343	0.718502	0	1.64135	0.944994	0	0	0	C_0:Cd99l2
1569	3.27302	0.108804	0.806445	0.134918	0.892677	NA	4.46058	0.718502	4.94342	2.46202	1.88999	2.872	2.72701	6.11064	C_0:Hmgb3
1570	4.91193	-0.764439	0.649294	-1.17734	0.239061	NA	6.69087	6.46651	6.59122	4.92404	3.77997	4.308	4.09052	2.44426	C_0:Vma21
1571	10.5718	0.121739	0.429021	0.28376	0.776594	NA	8.92116	10.059	12.3585	9.02741	9.44994	11.488	12.2716	10.9992	C_0:Cetn2
1572	0.971263	-1.17006	1.48536	-0.787728	0.430856	NA	1.48686	1.437	0.823903	1.64135	0.944994	1.436	0	0	C_0:Nsdhl
1573	0.869185	0.319351	1.56114	0.204562	0.837914	NA	0.74343	1.437	0.823903	0	0	0	2.72701	1.22213	C_0:Xlr4a
1574	1.38153	-0.942829	1.33161	-0.708038	0.478921	NA	1.48686	0	3.29561	2.46202	0	0	1.36351	2.44426	C_0:Xlr4b
1575	3.24237	-0.00393287	0.803998	-0.00489164	0.996097	NA	5.20401	2.1555	0.823903	4.92404	3.77997	1.436	2.72701	4.88852	C_0:F8a
1576	0.608618	-1.39312	1.81133	-0.769117	0.441824	NA	0.74343	0.718502	0	2.46202	0.944994	0	0	0	C_0:Zfp275
1577	1.89229	1.18068	1.03089	1.14531	0.252081	NA	0.74343	0.718502	1.64781	1.64135	3.77997	1.436	2.72701	2.44426	C_0:Haus7
1578	3.11444	0.173254	0.825957	0.209762	0.833854	NA	2.23029	2.1555	6.59122	0.820674	3.77997	4.308	1.36351	3.66639	C_0:Bgn
1579	17.7841	-0.078131	0.333266	-0.234441	0.814643	NA	15.612	17.9625	21.4215	18.0548	17.0099	20.104	14.9986	17.1098	C_0:Bcap31
1580	1.82357	0.496204	1.06917	0.4641	0.642576	NA	2.97372	2.1555	0	0.820674	1.88999	1.436	4.09052	1.22213	C_0:Abcd1
1581	5.49858	0.343405	0.597647	0.574596	0.565565	NA	6.69087	4.31101	4.94342	3.28269	4.72497	5.744	8.18104	6.11064	C_0:Srpk3
1582	16.5715	-0.165663	0.35653	-0.464653	0.64218	NA	14.1252	13.6515	22.2454	20.5168	16.0649	10.052	16.3621	19.5541	C_0:Idh3g
1583	33.544	0.466084	0.276095	1.68813	0.0913859	NA	28.9938	33.0511	31.3083	18.8755	42.5247	58.876	32.7242	21.9983	C_0:Ssr4
1584	5.03428	-0.366697	0.653437	-0.561181	0.574674	NA	3.71715	10.059	3.29561	5.74472	6.61496	4.308	4.09052	2.44426	C_0:Arhgap4
1585	6.11505	0.391538	0.582691	0.671948	0.501617	NA	4.46058	2.87401	9.88683	4.10337	7.55995	5.744	8.18104	6.11064	C_0:Naa10
1586	1.4261	2.05196	1.32335	1.55058	0.121002	NA	0.74343	1.437	0	0	2.83498	0	2.72701	3.66639	C_0:Renbp
1587	2.54868	0.615216	0.97422	0.631496	0.527716	NA	1.48686	2.1555	2.47171	1.64135	0	7.17999	5.45403	0	C_0:Hcfc1
1588	4.37634	0.907617	0.716481	1.26677	0.205237	NA	5.94744	2.87401	2.47171	0.820674	4.72497	1.436	8.18104	8.5549	C_0:Irak1
1589	5.6552	0.214619	0.594459	0.361032	0.718076	NA	4.46058	5.74801	3.29561	7.38606	6.61496	8.61599	5.45403	3.66639	C_0:Mecp2
1590	5.86143	-0.292087	0.590281	-0.494827	0.620722	NA	8.17773	7.18502	3.29561	7.38606	7.55995	4.308	4.09052	4.88852	C_0:Rpl3-ps2
1591	8.19214	-0.0743603	0.51789	-0.143583	0.88583	NA	10.408	12.933	6.59122	3.28269	6.61496	10.052	9.54455	6.11064	C_0:Flna
1592	15.3142	-0.32976	0.378138	-0.872062	0.383175	NA	19.3292	12.933	13.1824	22.9789	12.2849	8.61599	13.6351	19.5541	C_0:Emd
1593	560.152	-0.0750814	0.0671364	-1.11834	0.263421	0.44799	581.362	533.847	607.216	579.396	567.941	534.192	535.858	541.403	C_0:Rpl10
1594	0.579047	-0.0124808	1.88612	-0.0066172	0.99472	NA	0	0	0.823903	1.64135	0.944994	0	0	1.22213	C_0:Dnase1l1
1595	7.06079	0.40807	0.54343	0.750917	0.452703	NA	5.20401	10.7775	3.29561	4.92404	9.44994	7.17999	9.54455	6.11064	C_0:Taz
1596	13.25	0.274281	0.402964	0.68066	0.496087	NA	13.3817	15.0885	10.7107	9.02741	15.1199	7.17999	12.2716	23.2204	C_0:Atp6ap1
1597	8.22007	0.361228	0.488699	0.739163	0.459808	NA	8.92116	6.46651	6.59122	6.56539	7.55995	10.052	12.2716	7.33277	C_0:Gdi1
1598	6.75502	-0.361465	0.565873	-0.638775	0.52297	NA	5.94744	9.34052	8.23903	6.56539	2.83498	2.872	10.9081	7.33277	C_0:Fam50a
1599	9.04721	-0.188534	0.477433	-0.39489	0.692924	NA	8.92116	11.496	11.5346	6.56539	8.50494	11.488	4.09052	9.77703	C_0:Lage3
1600	3.00013	-0.196947	0.856185	-0.230029	0.818069	NA	3.71715	2.87401	0.823903	5.74472	5.66996	0	2.72701	2.44426	C_0:Ubl4a
1601	1.79027	0.0659637	1.11999	0.0588965	0.953035	NA	2.97372	0.718502	0.823903	2.46202	1.88999	0	5.45403	0	C_0:Slc10a3
1602	1.27994	-0.20648	1.27753	-0.161624	0.871602	NA	0	1.437	2.47171	1.64135	1.88999	1.436	1.36351	0	C_0:Fam3a
1603	1.38644	0.569586	1.2585	0.45259	0.650844	NA	2.23029	0.718502	0	1.64135	2.83498	0	0	3.66639	C_0:Ikbkg
1604	1.91643	0.52012	1.04745	0.496557	0.619502	NA	2.23029	1.437	0	2.46202	0.944994	4.308	2.72701	1.22213	C_0:G6pdx
1605	2.18875	-0.469279	0.987113	-0.475406	0.634498	NA	2.97372	1.437	4.11951	1.64135	0.944994	0	2.72701	3.66639	C_0:Gm15361
1606	0.855378	0.2783	1.56811	0.177474	0.859136	NA	1.48686	0.718502	0	0.820674	0.944994	2.872	0	0	C_0:Gab3
1607	7.0039	-0.317997	0.56027	-0.567578	0.570322	NA	11.8949	6.46651	9.06293	3.28269	3.77997	8.61599	6.81754	6.11064	C_0:Dkc1
1608	4.04838	0.377753	0.699183	0.540277	0.589006	NA	3.71715	2.1555	3.29561	4.92404	4.72497	4.308	6.81754	2.44426	C_0:Mpp1
1609	17.5313	0.264405	0.33774	0.782865	0.433706	NA	20.816	15.0885	13.1824	14.7721	21.7349	20.104	14.9986	19.5541	C_0:Fundc2
1610	1.3431	-0.359525	1.22898	-0.29254	0.769874	NA	2.97372	1.437	0.823903	0.820674	1.88999	1.436	1.36351	0	C_0:Cmc4
1611	5.64458	0.176309	0.607973	0.289994	0.771821	NA	5.20401	5.02951	6.59122	4.10337	1.88999	5.744	6.81754	9.77703	C_0:Brcc3
1612	16.9922	0.0753007	0.340751	0.220984	0.825105	NA	19.3292	16.5255	14.0063	16.4135	17.9549	12.924	20.4526	18.3319	C_0:Vbp1
1613	1.13138	0.915385	1.35241	0.676853	0.498499	NA	0.74343	0	1.64781	0.820674	1.88999	0	2.72701	1.22213	C_0:Pls3
1614	3.24485	-2.73861	1.05852	-2.58721	0.00967562	NA	6.69087	5.74801	4.11951	6.56539	2.83498	0	0	0	C_0:Gm8692
1615	3.12775	0.821474	0.796767	1.03101	0.302536	NA	2.23029	2.87401	1.64781	2.46202	6.61496	1.436	4.09052	3.66639	C_0:Tbl1x
1616	4.26778	0.570679	0.677921	0.841807	0.399896	NA	3.71715	5.02951	2.47171	2.46202	5.66996	4.308	6.81754	3.66639	C_0:Prkx
1617	90.1596	-0.233912	0.158283	-1.47781	0.139458	0.291901	92.9288	104.901	79.0947	113.253	85.0494	73.2359	87.2645	85.549	C_0:Rps24-ps3
1618	1.82372	0.727205	1.08919	0.667654	0.504354	NA	2.23029	1.437	1.64781	0	0.944994	5.744	1.36351	1.22213	C_0:Gm8822
1619	0.708894	-1.65965	1.70709	-0.972209	0.330946	NA	0	1.437	1.64781	1.64135	0.944994	0	0	0	C_0:Rpl10-ps4
1620	1.15488	-3.35828	1.44534	-2.32352	0.0201511	NA	2.97372	2.1555	1.64781	2.46202	0	0	0	0	C_0:Tab3
1621	3.33565	-0.625638	0.805677	-0.776537	0.437432	NA	2.97372	3.59251	4.94342	4.92404	4.72497	1.436	4.09052	0	C_0:5430427O19Rik
1622	5.59234	-0.221694	1.15007	-0.192766	0.847142	NA	7.4343	8.62202	2.47171	5.74472	12.2849	0	8.18104	0	C_0:Gm6977
1623	2.47256	0.699579	0.904285	0.773626	0.439152	NA	2.23029	1.437	2.47171	1.64135	6.61496	1.436	2.72701	1.22213	C_0:Pdk3
1624	3.68339	-0.20173	0.750755	-0.268702	0.788159	NA	3.71715	5.74801	2.47171	4.10337	5.66996	0	4.09052	3.66639	C_0:Zfx
1625	4.17414	0.217745	0.69237	0.314493	0.753147	NA	3.71715	3.59251	2.47171	5.74472	4.72497	1.436	6.81754	4.88852	C_0:Eif2s3x
1626	3.7449	0.190965	0.721802	0.264567	0.791343	NA	4.46058	2.87401	2.47171	4.10337	2.83498	2.872	5.45403	4.88852	C_0:Klhl15
1627	1.096	-0.284379	1.38759	-0.204945	0.837615	NA	1.48686	0.718502	1.64781	0.820674	0	2.872	0	1.22213	C_0:Apoo
1628	0.558348	-1.05958	1.86231	-0.568961	0.569383	NA	0.74343	0.718502	0	1.64135	0	0	1.36351	0	C_0:Zxdb
1629	0.847913	1.82394	1.70215	1.07155	0.283924	NA	0.74343	0	0.823903	0	3.77997	1.436	0	0	C_0:Gm14830
1630	0.959489	-1.16671	1.49973	-0.777941	0.436604	NA	0.74343	2.1555	1.64781	0.820674	0.944994	0	1.36351	0	C_0:Rpl13-ps5
1631	1.68605	-0.0204327	1.15449	-0.0176984	0.985879	NA	0	2.87401	2.47171	1.64135	2.83498	0	0	3.66639	C_0:Amer1
1632	3.80558	-0.811725	0.761829	-1.06549	0.286652	NA	2.23029	7.18502	6.59122	3.28269	1.88999	2.872	2.72701	3.66639	C_0:Las1l
1633	48.1458	0.264207	0.202758	1.30307	0.192551	0.360017	43.1189	45.9841	39.5473	46.7784	55.7546	45.952	51.8133	56.2179	C_0:Msn
1634	17.8841	-0.691259	0.342939	-2.01569	0.0438323	NA	24.5332	21.555	22.2454	20.5168	17.9549	14.36	10.9081	10.9992	C_0:Rpl17-ps8
1635	4.64761	0.0734942	0.690964	0.106365	0.915293	NA	8.17773	1.437	4.94342	3.28269	1.88999	5.744	6.81754	4.88852	C_0:Yipf6
1636	3.13337	-0.267369	0.812506	-0.329067	0.742105	NA	4.46058	2.1555	2.47171	4.92404	5.66996	1.436	2.72701	1.22213	C_0:Pja1
1637	9.0412	-0.11648	0.469559	-0.248062	0.804087	NA	8.17773	8.62202	10.7107	9.84808	5.66996	8.61599	10.9081	9.77703	C_0:Igbp1
1638	4.21553	0.321837	0.707214	0.455077	0.649054	NA	2.23029	3.59251	4.94342	4.10337	3.77997	4.308	9.54455	1.22213	C_0:Pdzd11
1639	3.1126	0.963664	0.831077	1.15954	0.246237	NA	0	3.59251	3.29561	1.64135	5.66996	4.308	2.72701	3.66639	C_0:Snx12
1640	0.813912	-0.621084	1.62568	-0.382045	0.702428	NA	1.48686	0.718502	1.64781	0	0	1.436	0	1.22213	C_0:Foxo4
1641	42.9843	0.278561	0.220129	1.26544	0.205713	0.3753	31.2241	40.2361	41.1951	42.675	42.5247	50.26	39.5417	56.2179	C_0:Il2rg
1642	0.593009	0.0274418	1.81212	0.0151435	0.987918	NA	0	0.718502	0.823903	0.820674	0.944994	1.436	0	0	C_0:Med12
1643	1.47372	1.54743	1.30086	1.18954	0.234227	NA	0	2.87401	0	0	0.944994	1.436	4.09052	2.44426	C_0:Zmym3
1644	20.1114	0.534204	0.341885	1.56252	0.118165	NA	11.1515	22.2735	12.3585	19.6962	19.8449	30.156	13.6351	31.7754	C_0:Nono
1645	2.29273	-0.272164	0.932918	-0.291734	0.77049	NA	1.48686	2.87401	4.11951	1.64135	2.83498	1.436	2.72701	1.22213	C_0:Taf1
1646	15.8431	-0.354241	0.359062	-0.986571	0.323853	NA	17.8423	18.681	14.8303	19.6962	15.1199	18.668	10.9081	10.9992	C_0:Ogt
1647	7.44176	0.072063	0.547543	0.131611	0.895292	NA	6.69087	4.31101	5.76732	12.3101	6.61496	2.872	13.6351	7.33277	C_0:Pin4
1648	635.607	-0.101527	0.0637381	-1.59288	0.111186	0.253113	615.56	687.606	645.116	682.8	599.126	616.044	606.761	631.841	C_0:Rps4x
1649	0.707873	1.2917	1.81363	0.712219	0.476329	NA	0	0	0	1.64135	0	1.436	1.36351	1.22213	C_0:Gm14859
1650	2.01956	-0.212367	0.990515	-0.2144	0.830235	NA	2.23029	1.437	3.29561	1.64135	0.944994	1.436	2.72701	2.44426	C_0:Hdac8
1651	0.720324	1.51418	1.77841	0.851426	0.394533	NA	0.74343	0	0	0.820674	2.83498	0	1.36351	0	C_0:Gm9143
1652	1.68024	1.301	1.09914	1.18365	0.23655	NA	0.74343	0.718502	0.823903	1.64135	2.83498	2.872	1.36351	2.44426	C_0:Rps12-ps1
1653	2.13072	0.526317	0.978509	0.537876	0.590662	NA	1.48686	2.87401	0.823903	1.64135	1.88999	5.744	1.36351	1.22213	C_0:Ftx
1654	0.950943	-0.125351	1.47387	-0.085049	0.932222	NA	0	0.718502	0.823903	2.46202	0.944994	1.436	0	1.22213	C_0:Gm38020
1655	8.16795	-0.766264	0.510681	-1.50047	0.133492	NA	9.66459	9.34052	12.3585	9.84808	5.66996	7.17999	2.72701	8.5549	C_0:Gm6222
1656	9.6015	0.319441	0.472349	0.676281	0.498862	NA	7.4343	5.74801	7.41513	13.9515	15.1199	11.488	9.54455	6.11064	C_0:Rlim
1657	1.95985	0.287582	1.00711	0.285552	0.775222	NA	1.48686	1.437	3.29561	0.820674	1.88999	1.436	4.09052	1.22213	C_0:Abcb7
1658	2.04123	0.453633	0.981634	0.46212	0.643995	NA	2.23029	1.437	1.64781	1.64135	2.83498	2.872	0	3.66639	C_0:Vcp-rs
1659	0.980515	-1.18482	1.54884	-0.764973	0.444288	NA	0.74343	1.437	0	3.28269	0.944994	1.436	0	0	C_0:Gm6285
1660	2.50475	0.0833249	0.888694	0.0937611	0.925299	NA	2.97372	3.59251	1.64781	1.64135	4.72497	2.872	1.36351	1.22213	C_0:5530601H04Rik
1661	9.19106	-0.319006	0.476566	-0.669384	0.50325	NA	15.612	8.62202	8.23903	8.20674	8.50494	10.052	8.18104	6.11064	C_0:Pbdc1
1662	4.12626	-0.729547	0.719947	-1.01333	0.310901	NA	4.46058	2.87401	6.59122	6.56539	1.88999	2.872	4.09052	3.66639	C_0:Gm7117
1663	16.2379	0.0207773	0.360366	0.0576562	0.954022	NA	22.3029	17.244	13.1824	11.4894	16.0649	14.36	21.8161	13.4434	C_0:Atrx
1664	1.56325	0.697761	1.16374	0.599583	0.548784	NA	1.48686	0.718502	0	2.46202	0.944994	4.308	1.36351	1.22213	C_0:Gm14853
1665	5.77729	0.169897	0.582271	0.291783	0.770452	NA	5.94744	5.02951	6.59122	4.10337	4.72497	4.308	8.18104	7.33277	C_0:Magt1
1666	35.1644	-0.318199	0.266555	-1.19374	0.232578	0.408989	31.9675	44.5471	49.4342	29.5442	24.5698	22.976	47.7228	30.5532	C_0:Cox7b
1667	1.02165	0.221054	1.43686	0.153845	0.877732	NA	0	1.437	0.823903	1.64135	2.83498	1.436	0	0	C_0:Atp7a
1668	12.7519	0.365276	0.438372	0.833256	0.404701	NA	7.4343	7.18502	12.3585	18.0548	13.2299	7.17999	10.9081	25.6647	C_0:Pgk1
1669	1.46783	0.209208	1.18787	0.17612	0.8602	NA	2.97372	0.718502	1.64781	0	0.944994	2.872	1.36351	1.22213	C_0:Taf9b
1670	20.3972	0.114251	0.332576	0.343533	0.731198	NA	23.7898	18.681	21.4215	14.7721	20.7899	17.232	12.2716	34.2196	C_0:P2ry10
1671	2.77844	-0.703101	0.862706	-0.814995	0.415075	NA	5.20401	3.59251	2.47171	2.46202	1.88999	1.436	2.72701	2.44426	C_0:P2ry10b
1672	2.16608	0.848915	0.985616	0.861304	0.38907	NA	1.48686	2.1555	0	2.46202	1.88999	1.436	5.45403	2.44426	C_0:Gpr174
1673	2.0228	2.07811	1.13213	1.83558	0.06642	NA	1.48686	0	0.823903	0.820674	4.72497	2.872	5.45403	0	C_0:Itm2a
1674	3.79558	-0.499758	0.769121	-0.649778	0.515836	NA	7.4343	4.31101	2.47171	3.28269	0.944994	1.436	6.81754	3.66639	C_0:2610002M06Rik
1675	1.93832	0.892018	1.03207	0.864302	0.387422	NA	1.48686	2.1555	0.823903	0.820674	1.88999	5.744	1.36351	1.22213	C_0:Brwd3
1676	2.89784	0.319922	0.868327	0.368435	0.712549	NA	3.71715	1.437	3.29561	1.64135	1.88999	8.61599	1.36351	1.22213	C_0:2810403D21Rik
1677	6.70817	-0.080091	0.555524	-0.144172	0.885365	NA	5.20401	9.34052	6.59122	6.56539	9.44994	8.61599	5.45403	2.44426	C_0:Hmgn5
1678	9.25194	-0.0915854	0.480638	-0.19055	0.848878	NA	7.4343	7.18502	11.5346	12.3101	12.2849	12.924	5.45403	4.88852	C_0:Sh3bgrl
1679	2.59709	0.776133	0.902747	0.859746	0.389929	NA	1.48686	2.87401	2.47171	0.820674	4.72497	4.308	4.09052	0	C_0:Gm6377
1680	3.16776	-0.446204	0.821968	-0.542849	0.587234	NA	2.23029	5.02951	5.76732	1.64135	3.77997	4.308	1.36351	1.22213	C_0:Apool
1681	1.3953	-0.314906	1.23829	-0.254307	0.799258	NA	2.23029	1.437	0.823903	1.64135	0	0	1.36351	3.66639	C_0:Chm
1682	3.48746	-0.873123	0.78853	-1.10728	0.268173	NA	2.97372	4.31101	3.29561	7.38606	1.88999	2.872	2.72701	2.44426	C_0:Gm7429
1683	0.916496	-0.899154	1.52419	-0.589923	0.555242	NA	1.48686	0.718502	1.64781	0.820674	0	1.436	0	1.22213	C_0:Diaph2
1684	3.11581	-0.699474	0.841826	-0.8309	0.40603	NA	1.48686	5.02951	3.29561	5.74472	2.83498	0	4.09052	2.44426	C_0:Cstf2
1685	2.22302	0.435514	0.951371	0.457775	0.647114	NA	1.48686	2.1555	1.64781	2.46202	3.77997	0	1.36351	4.88852	C_0:Trmt2b
1686	7.56252	-0.611282	0.558943	-1.09364	0.274113	NA	5.94744	6.46651	14.8303	9.02741	1.88999	5.744	6.81754	9.77703	C_0:Timm8a1
1687	9.59622	0.0890678	0.460082	0.193591	0.846496	NA	7.4343	8.62202	9.88683	11.4894	10.3949	4.308	13.6351	10.9992	C_0:Btk
1688	348.023	-0.24968	0.0856674	-2.91453	0.00356224	0.023021	365.768	409.546	368.285	371.765	360.043	313.048	299.972	295.755	C_0:Rpl36a
1689	3.91672	0.0411322	0.708093	0.0580886	0.953678	NA	4.46058	4.31101	4.11951	2.46202	2.83498	4.308	2.72701	6.11064	C_0:Gla
1690	11.3774	0.449535	0.459169	0.979018	0.327571	NA	10.408	9.34052	9.06293	9.02741	2.83498	12.924	19.0891	18.3319	C_0:Hnrnph2
1691	2.02946	0.678088	1.02849	0.659302	0.509702	NA	2.97372	0.718502	0.823903	1.64135	1.88999	5.744	0	2.44426	C_0:Armcx3
1692	1.48316	0.653624	1.16364	0.561707	0.574315	NA	2.23029	0.718502	0	1.64135	1.88999	1.436	2.72701	1.22213	C_0:Armcx2
1693	1.1058	0.883119	1.37049	0.644381	0.519329	NA	0.74343	0	1.64781	0.820674	2.83498	1.436	1.36351	0	C_0:Gprasp1
1694	1.73055	1.04514	1.07446	0.972706	0.3307	NA	0.74343	2.1555	0.823903	0.820674	2.83498	1.436	1.36351	3.66639	C_0:Armcx5
1695	1.4162	-0.614623	1.22875	-0.500203	0.616932	NA	2.23029	0.718502	1.64781	2.46202	2.83498	1.436	0	0	C_0:Bhlhb9
1696	0.543792	-1.06797	1.95772	-0.545518	0.585397	NA	1.48686	0	0	1.64135	0	0	0	1.22213	C_0:Bex2
1697	1.50111	0.221162	1.16749	0.189434	0.849753	NA	1.48686	1.437	1.64781	0.820674	0.944994	4.308	1.36351	0	C_0:Tceal8
1698	17.9193	-0.612952	0.341879	-1.79289	0.07299	NA	20.0726	20.8365	20.5976	24.6202	11.3399	18.668	14.9986	12.2213	C_0:Tceal9
1699	10.5042	-0.228924	0.439037	-0.521422	0.602073	NA	12.6383	13.6515	9.88683	9.02741	10.3949	10.052	12.2716	6.11064	C_0:Bex3
1700	0.711133	0.563541	1.68456	0.334532	0.737978	NA	0	0.718502	0.823903	0.820674	1.88999	1.436	0	0	C_0:Tceal1
1701	12.8554	0.503553	0.387905	1.29813	0.194242	NA	11.8949	9.34052	11.5346	9.84808	15.1199	14.36	13.6351	17.1098	C_0:Morf4l2
1702	1.18889	-0.753207	1.3417	-0.561382	0.574537	NA	0.74343	3.59251	0.823903	0.820674	0.944994	0	1.36351	1.22213	C_0:BC065397
1703	2.62109	-1.14875	0.969406	-1.185	0.236016	NA	3.71715	1.437	4.94342	4.92404	4.72497	0	0	1.22213	C_0:Tmsb15b1
1704	2.21574	0.0448733	0.952193	0.0471262	0.962413	NA	2.97372	1.437	2.47171	1.64135	0.944994	4.308	2.72701	1.22213	C_0:Slc25a53
1705	1.25029	1.21663	1.30613	0.931476	0.351607	NA	0.74343	1.437	0.823903	0	2.83498	1.436	2.72701	0	C_0:Zcchc18
1706	1.24117	-0.755239	1.30616	-0.578214	0.56312	NA	0.74343	2.1555	0.823903	2.46202	0.944994	1.436	1.36351	0	C_0:Fam199x
1707	4.07904	-0.22538	0.712532	-0.316309	0.751768	NA	4.46058	3.59251	2.47171	7.38606	5.66996	1.436	2.72701	4.88852	C_0:Gm15013
1708	0.619081	-1.41381	1.78948	-0.790067	0.429489	NA	0	0.718502	1.64781	1.64135	0.944994	0	0	0	C_0:Rbm41
1709	5.88627	1.2798	0.603154	2.12185	0.0338501	NA	5.20401	3.59251	3.29561	1.64135	8.50494	4.308	9.54455	10.9992	C_0:Prps1
1710	80.736	0.0880184	0.156871	0.561087	0.574738	0.739153	81.7773	74.7242	76.623	80.426	85.9944	81.8519	77.7199	86.7712	C_0:Tsc22d3
1711	2.36852	0.994195	0.943482	1.05375	0.291997	NA	0.74343	1.437	2.47171	1.64135	0.944994	2.872	2.72701	6.11064	C_0:Gm7091
1712	5.28336	0.888555	0.633748	1.40206	0.160896	NA	4.46058	3.59251	4.94342	1.64135	4.72497	5.744	12.2716	4.88852	C_0:Psmd10
1713	2.97501	-0.170268	0.812929	-0.20945	0.834097	NA	2.23029	2.87401	3.29561	4.10337	1.88999	2.872	4.09052	2.44426	C_0:Gm6368
1714	0.816833	0.135077	1.58911	0.0850015	0.93226	NA	0.74343	0	0.823903	1.64135	1.88999	1.436	0	0	C_0:Nxt2
1715	1.58685	-1.17233	1.25618	-0.933248	0.350692	NA	2.23029	1.437	3.29561	1.64135	0	0	4.09052	0	C_0:Acsl4
1716	1.06381	-1.39175	1.49748	-0.929396	0.352684	NA	2.23029	0	2.47171	1.64135	0.944994	0	0	1.22213	C_0:Gm15032
1717	1.85253	-0.445554	1.10915	-0.401709	0.687898	NA	0	4.31101	0.823903	3.28269	0.944994	2.872	1.36351	1.22213	C_0:Tmem164
1718	1.02722	-2.21168	1.49181	-1.48255	0.138195	NA	2.23029	2.1555	1.64781	0.820674	0	0	1.36351	0	C_0:Ammecr1
1719	1.74545	0.642038	1.05456	0.608822	0.542642	NA	0.74343	1.437	0.823903	2.46202	1.88999	1.436	2.72701	2.44426	C_0:Alg13
1720	17.9791	-0.247945	0.339034	-0.731327	0.46458	NA	16.3555	24.4291	21.4215	15.5928	15.1199	15.796	20.4526	14.6655	C_0:Gm5644
1721	1.88364	0.47879	1.04642	0.45755	0.647276	NA	1.48686	1.437	1.64781	1.64135	1.88999	5.744	0	1.22213	C_0:Tmem29
1722	1.38957	1.27909	1.3446	0.95128	0.341462	NA	0.74343	0	0	2.46202	0.944994	5.744	0	1.22213	C_0:Apex2
1723	9.80626	1.19701	0.537632	2.22645	0.0259843	NA	2.97372	4.31101	9.88683	6.56539	5.66996	5.744	28.6337	14.6655	C_0:Alas2
1724	1.13097	-0.586337	1.37105	-0.427657	0.668901	NA	0	2.1555	1.64781	1.64135	0.944994	1.436	0	1.22213	C_0:Gm15131
1725	2.09983	-0.784254	1.02276	-0.766802	0.443199	NA	2.97372	5.02951	0.823903	1.64135	0.944994	1.436	2.72701	1.22213	C_0:Gnl3l
1726	3.57623	-0.301374	0.764339	-0.394294	0.693364	NA	4.46058	3.59251	4.94342	2.46202	0.944994	4.308	5.45403	2.44426	C_0:Tsr2
1727	0.619573	1.17117	1.86933	0.626518	0.530976	NA	0.74343	0	0.823903	0	0.944994	0	0	2.44426	C_0:Rpl21-ps15
1728	0.932106	-2.06424	1.54389	-1.33704	0.18121	NA	2.23029	0.718502	0.823903	2.46202	0	0	0	1.22213	C_0:Gm6451
1729	1.03169	-0.384335	1.42264	-0.270157	0.787039	NA	0	1.437	0.823903	2.46202	0.944994	0	1.36351	1.22213	C_0:Gm15148
1730	3.10342	-0.254923	0.847439	-0.300816	0.763555	NA	0.74343	3.59251	6.59122	2.46202	1.88999	2.872	5.45403	1.22213	C_0:Phf8
1731	7.75378	0.127538	0.547242	0.233056	0.815718	NA	5.94744	5.74801	14.8303	3.28269	10.3949	8.61599	9.54455	3.66639	C_0:Huwe1
1732	9.33302	-0.0982451	0.45813	-0.214448	0.830198	NA	11.8949	7.90352	9.88683	9.02741	9.44994	7.17999	9.54455	9.77703	C_0:Hsd17b10
1733	9.28658	-0.0823913	0.487575	-0.168982	0.865811	NA	13.3817	10.7775	3.29561	10.6688	9.44994	11.488	5.45403	9.77703	C_0:Smc1a
1734	3.34436	0.129897	0.807235	0.160916	0.872159	NA	0.74343	2.87401	4.94342	4.10337	0.944994	4.308	2.72701	6.11064	C_0:Kdm5c
1735	1.45167	0.678886	1.25334	0.541659	0.588053	NA	2.97372	1.437	0	0	1.88999	0	4.09052	1.22213	C_0:Kantr
1736	2.82188	0.157498	0.829529	0.189864	0.849416	NA	2.97372	3.59251	2.47171	1.64135	3.77997	4.308	1.36351	2.44426	C_0:Tspyl2
1737	123.541	-0.208637	0.131141	-1.59093	0.111624	0.253113	124.896	141.545	125.233	139.515	126.629	106.264	111.808	112.436	C_0:Gm6472
1738	2.17842	0.603728	0.948461	0.636534	0.524429	NA	1.48686	1.437	3.29561	0.820674	3.77997	1.436	2.72701	2.44426	C_0:Ubqln2
1739	1.23774	0.111631	1.30997	0.0852164	0.932089	NA	0.74343	1.437	1.64781	0.820674	0.944994	4.308	0	0	C_0:Nbdy
1740	2.35452	-1.51002	1.01589	-1.4864	0.137174	NA	2.97372	4.31101	4.94342	1.64135	0.944994	1.436	1.36351	1.22213	C_0:Gm4997
1741	34.4599	0.0622144	0.240993	0.258159	0.796284	NA	32.7109	33.7696	34.6039	33.6476	34.0198	30.156	44.9957	31.7754	C_0:Sat1
1742	6.44608	0.112921	0.563693	0.200323	0.841228	NA	4.46058	7.90352	9.06293	3.28269	5.66996	7.17999	5.45403	8.5549	C_0:Acot9
1743	5.31459	1.28804	0.651608	1.97671	0.0480743	NA	2.97372	3.59251	2.47171	3.28269	9.44994	8.61599	10.9081	1.22213	C_0:Prdx4
1744	0.577004	0.0436963	1.88778	0.023147	0.981533	NA	1.48686	0	0	0.820674	0.944994	0	1.36351	0	C_0:Gm8606
1745	11.6124	-0.34771	0.428917	-0.81067	0.417555	NA	15.612	15.807	12.3585	8.20674	10.3949	5.744	14.9986	9.77703	C_0:Sms
1746	1.93739	-1.17863	1.07837	-1.09298	0.274404	NA	3.71715	2.1555	3.29561	1.64135	1.88999	1.436	1.36351	0	C_0:Mbtps2
1747	1.65443	-0.388852	1.14331	-0.340111	0.733773	NA	2.97372	2.1555	2.47171	0	2.83498	1.436	1.36351	0	C_0:Gm8662
1748	2.46265	-2.16531	1.08042	-2.00413	0.0450557	NA	4.46058	4.31101	3.29561	4.10337	0.944994	0	1.36351	1.22213	C_0:Rps6ka3
1749	10.7061	-0.197568	0.443571	-0.445404	0.656028	NA	8.92116	15.0885	9.06293	13.1308	13.2299	4.308	10.9081	10.9992	C_0:Eif1ax
1750	1.1663	0.0564466	1.31506	0.0429233	0.965763	NA	1.48686	1.437	0.823903	0.820674	1.88999	2.872	0	0	C_0:Bclaf3
1751	1.25528	2.55102	1.51553	1.68325	0.092327	NA	0	1.437	0	0	4.72497	1.436	0	2.44426	C_0:Gm15186
1752	7.89277	-0.020409	0.508735	-0.0401172	0.968	NA	6.69087	7.90352	9.88683	7.38606	8.50494	11.488	2.72701	8.5549	C_0:Sh3kbp1
1753	7.73187	0.258374	0.518545	0.498268	0.618295	NA	11.1515	5.02951	6.59122	5.74472	13.2299	7.17999	6.81754	6.11064	C_0:Pdha1
1754	1.4525	0.152874	1.1657	0.131143	0.895662	NA	1.48686	0.718502	1.64781	1.64135	1.88999	2.872	1.36351	0	C_0:Phka2
1755	3.12144	-1.29571	0.864089	-1.49951	0.133741	NA	2.97372	5.74801	4.11951	4.92404	1.88999	2.872	0	2.44426	C_0:Gm7331
1756	13.0359	0.312834	0.421018	0.743041	0.457457	NA	9.66459	17.244	8.23903	10.6688	7.55995	12.924	24.5431	13.4434	C_0:Rbbp7
1757	3.23636	-0.346603	0.799702	-0.433415	0.664713	NA	4.46058	2.1555	3.29561	4.92404	5.66996	1.436	2.72701	1.22213	C_0:Txlng
1758	2.23605	-0.664701	1.00661	-0.660336	0.509038	NA	1.48686	0.718502	3.29561	5.74472	2.83498	0	1.36351	2.44426	C_0:Syap1
1759	4.36594	-0.385711	0.696785	-0.553558	0.579881	NA	3.71715	4.31101	5.76732	5.74472	1.88999	2.872	8.18104	2.44426	C_0:Ctps2
1760	0.797092	0.749482	1.63911	0.457249	0.647492	NA	0.74343	0.718502	0	0.820674	0	2.872	0	1.22213	C_0:S100g
1761	3.49909	0.14752	0.758523	0.194483	0.845798	NA	2.23029	3.59251	4.11951	3.28269	3.77997	7.17999	1.36351	2.44426	C_0:Ap1s2
1762	7.40343	-0.07058	0.52061	-0.135572	0.89216	NA	5.20401	7.18502	7.41513	10.6688	8.50494	7.17999	8.18104	4.88852	C_0:Zrsr2
1763	0.970003	0.57213	1.43586	0.398458	0.690293	NA	0.74343	0	1.64781	0.820674	1.88999	1.436	0	1.22213	C_0:Mospd2
1764	1.52602	-0.0146947	1.15396	-0.0127342	0.98984	NA	0.74343	2.87401	0.823903	1.64135	1.88999	2.872	1.36351	0	C_0:Ofd1
1765	3.10963	-0.342538	0.802575	-0.426798	0.669526	NA	2.97372	4.31101	3.29561	3.28269	1.88999	2.872	1.36351	4.88852	C_0:Trappc2
1766	8.22519	-1.00317	0.52805	-1.89976	0.0574643	NA	12.6383	12.2145	11.5346	7.38606	3.77997	5.744	2.72701	9.77703	C_0:Rab9
1767	1.16419	-2.49956	1.44229	-1.73304	0.0830879	NA	1.48686	3.59251	1.64781	1.64135	0.944994	0	0	0	C_0:Rpl7a-ps11
1768	1692.51	-0.167812	0.0494272	-3.39514	0.000685939	0.00644783	1799.84	1821.4	1865.32	1670.07	1500.65	1628.42	1683.93	1570.44	C_0:Tmsb4x
1769	1.0194	-0.292093	1.47891	-0.197506	0.843431	NA	2.97372	1.437	0	0	0.944994	1.436	1.36351	0	C_0:Tlr7
1770	6.77572	-0.26562	0.557853	-0.476147	0.63397	NA	5.20401	8.62202	9.06293	6.56539	3.77997	2.872	9.54455	8.5549	C_0:Prps2
1771	2.30361	0.203427	0.90759	0.22414	0.822648	NA	2.23029	2.1555	1.64781	2.46202	1.88999	2.872	2.72701	2.44426	C_0:Msl3
1772	4.19411	0.954801	0.70687	1.35074	0.176777	NA	4.46058	2.1555	4.11951	0.820674	7.55995	2.872	5.45403	6.11064	C_0:Hccs
1773	1.34678	2.50173	1.43352	1.74516	0.0809567	NA	0	0	0.823903	0.820674	0.944994	2.872	4.09052	1.22213	C_0:Mid1
1774	1.42478	1.97197	1.35608	1.45417	0.1459	NA	1.48686	0.718502	0	0	0	1.436	4.09052	3.66639	C_0:Gm21887
1775	0.881641	-0.976201	1.60718	-0.6074	0.543585	NA	0.74343	0.718502	0	3.28269	0.944994	0	1.36351	0	C_0:Rps24-ps2
1776	3.22198	0.982189	0.810793	1.21139	0.225745	NA	2.23029	0.718502	2.47171	3.28269	4.72497	4.308	6.81754	1.22213	C_0:Pex2
1777	5.29145	0.145017	0.631983	0.229464	0.818508	NA	4.46058	3.59251	6.59122	5.74472	9.44994	7.17999	4.09052	1.22213	C_0:Gm8797
1778	0.879628	0.41463	1.70783	0.242781	0.808175	NA	0	2.87401	0	0	0	1.436	2.72701	0	C_0:Zc2hc1a
1779	8.8468	-0.092789	0.481004	-0.192907	0.847032	NA	8.92116	9.34052	9.06293	9.02741	8.50494	8.61599	13.6351	3.66639	C_0:Mrps28
1780	13.0509	0.501138	0.391942	1.2786	0.201038	NA	13.3817	8.62202	9.06293	12.3101	17.0099	11.488	19.0891	13.4434	C_0:Tpd52
1781	2.57959	0.0988207	0.883712	0.111825	0.910963	NA	2.23029	2.87401	3.29561	1.64135	2.83498	2.872	0	4.88852	C_0:Zbtb10
1782	4.93039	-0.169479	0.676135	-0.250658	0.802078	NA	3.71715	7.90352	3.29561	5.74472	3.77997	2.872	10.9081	1.22213	C_0:Pag1
1783	2.06449	0.469491	1.06501	0.44083	0.659336	NA	4.46058	0	2.47171	0	2.83498	1.436	4.09052	1.22213	C_0:Fabp5
1784	4.53483	0.122492	0.673666	0.181829	0.855717	NA	5.94744	2.1555	3.29561	5.74472	2.83498	7.17999	5.45403	3.66639	C_0:Impa1
1785	2.26559	1.20539	1.01126	1.19197	0.233274	NA	1.48686	1.437	2.47171	0	1.88999	1.436	8.18104	1.22213	C_0:Zfand1
1786	1.80822	1.06541	1.05177	1.01296	0.311079	NA	1.48686	0.718502	1.64781	0.820674	1.88999	2.872	1.36351	3.66639	C_0:Snx16
1787	2.03391	0.700875	1.028	0.681783	0.495376	NA	2.97372	1.437	0.823903	0.820674	1.88999	2.872	5.45403	0	C_0:Lrrcc1
1788	0.670398	-1.39274	1.69775	-0.82034	0.412022	NA	0.74343	0.718502	0.823903	1.64135	0	1.436	0	0	C_0:E2f5
1789	16.2341	-1.0559	0.372066	-2.83793	0.00454074	NA	28.2503	20.8365	18.9498	19.6962	10.3949	8.61599	10.9081	12.2213	C_0:1810022K09Rik
1790	0.635264	0.142413	1.79072	0.0795282	0.936613	NA	0.74343	0.718502	0	0.820674	0	1.436	1.36351	0	C_0:Car2
1791	4.31161	0.309226	0.6971	0.443589	0.657339	NA	1.48686	5.74801	4.11951	4.10337	6.61496	5.744	5.45403	1.22213	C_0:Ythdf3
1792	1.05787	-0.247345	1.42589	-0.173467	0.862284	NA	0.74343	2.87401	0.823903	0	0	1.436	1.36351	1.22213	C_0:Gm5844
1793	2.27252	0.463023	0.976632	0.474102	0.635427	NA	0.74343	2.87401	0.823903	3.28269	3.77997	0	5.45403	1.22213	C_0:Armc1
1794	1.10167	0.34454	1.33024	0.259006	0.79563	NA	1.48686	0.718502	0	1.64135	0.944994	1.436	1.36351	1.22213	C_0:Mtfr1
1795	10.5055	-0.411872	0.435876	-0.94493	0.344695	NA	11.8949	10.7775	12.3585	13.1308	9.44994	8.61599	6.81754	10.9992	C_0:Pde7a
1796	0.635264	0.142413	1.79072	0.0795282	0.936613	NA	0.74343	0.718502	0	0.820674	0	1.436	1.36351	0	C_0:4632415L05Rik
1797	4.92691	0.199779	0.634018	0.3151	0.752686	NA	5.20401	4.31101	6.59122	2.46202	7.55995	4.308	4.09052	4.88852	C_0:Hps3
1798	2.77267	0.917807	0.899343	1.02053	0.307477	NA	0.74343	3.59251	0.823903	2.46202	4.72497	5.744	4.09052	0	C_0:Hltf
1799	4.37862	-0.393493	0.702124	-0.560432	0.575185	NA	7.4343	2.87401	2.47171	7.38606	5.66996	1.436	4.09052	3.66639	C_0:Gyg
1800	0.656088	-0.3689	1.7326	-0.212917	0.831392	NA	0	1.437	0.823903	0.820674	0.944994	0	0	1.22213	C_0:Gm7488
1801	0.678995	-0.362286	1.79251	-0.202111	0.83983	NA	2.23029	0	0	0.820674	0.944994	1.436	0	0	C_0:Gm43672
1802	4.31013	-0.293126	0.694972	-0.421781	0.673185	NA	5.94744	6.46651	1.64781	4.92404	4.72497	2.872	5.45403	2.44426	C_0:Tbl1xr1
1803	0.634129	1.2134	1.80008	0.674082	0.500259	NA	0	0.718502	0.823903	0	0.944994	0	1.36351	1.22213	C_0:Gm37636
1804	37.3957	-0.286533	0.244264	-1.17305	0.240777	0.420547	37.1715	38.0806	38.7234	50.8818	37.7997	25.848	44.9957	25.6647	C_0:Gm7536
1805	0.757502	0.632184	1.65831	0.381221	0.703039	NA	0.74343	0	0.823903	0.820674	0.944994	0	2.72701	0	C_0:Nceh1
1806	0.54108	-1.06038	1.80822	-0.586424	0.55759	NA	0.74343	0.718502	0.823903	0.820674	0	0	0	1.22213	C_0:Fndc3b
1807	225.451	-0.280576	0.107728	-2.60448	0.00920126	0.0455666	246.075	258.661	247.995	240.457	248.533	173.756	207.253	180.875	C_0:Rpl22l1
1808	4.35724	0.335876	0.668655	0.502315	0.615446	NA	4.46058	4.31101	2.47171	4.10337	3.77997	4.308	4.09052	7.33277	C_0:Mynn
1809	38.1166	-0.197996	0.236537	-0.837062	0.402558	0.594635	37.1715	45.9841	33.78	45.137	32.1298	43.08	39.5417	28.109	C_0:Sec62
1810	2.72605	1.3629	0.926604	1.47086	0.14133	NA	2.23029	2.1555	0.823903	0.820674	4.72497	2.872	8.18104	0	C_0:Phc3
1811	1.02368	1.40117	1.47634	0.949079	0.342581	NA	1.48686	0.718502	0	0	1.88999	2.872	0	1.22213	C_0:Prkci
1812	11.7903	0.529678	0.409243	1.29429	0.195566	NA	11.8949	9.34052	6.59122	10.6688	14.1749	15.796	13.6351	12.2213	C_0:Skil
1813	0.574292	0.0528907	1.82519	0.0289782	0.976882	NA	0.74343	0.718502	0.823903	0	0.944994	0	1.36351	0	C_0:Zmat3
1814	5.5531	0.662748	0.595408	1.1131	0.265666	NA	3.71715	4.31101	4.94342	4.10337	4.72497	8.61599	5.45403	8.5549	C_0:Pik3ca
1815	4.43211	-1.01089	0.712286	-1.41922	0.155835	NA	5.20401	7.18502	8.23903	3.28269	4.72497	2.872	2.72701	1.22213	C_0:Zfp639
1816	0.778969	0.725591	1.64762	0.440388	0.659656	NA	0.74343	0.718502	0	0.820674	0	0	2.72701	1.22213	C_0:Mfn1
1817	0.535153	-0.0543292	2.01133	-0.0270116	0.978451	NA	0.74343	0	1.64781	0	1.88999	0	0	0	C_0:Gnb4
1818	8.816	0.193595	0.483402	0.400485	0.688799	NA	8.17773	8.62202	9.88683	6.56539	11.3399	7.17999	4.09052	14.6655	C_0:Actl6a
1819	1.86281	0.470551	1.02593	0.458656	0.646481	NA	0.74343	2.1555	2.47171	0.820674	1.88999	2.872	2.72701	1.22213	C_0:Mrpl47
1820	32.6834	-0.236308	0.261076	-0.90513	0.365396	NA	40.1452	26.5846	39.5473	35.289	26.4598	20.104	35.4512	37.886	C_0:Ndufb5
1821	1.7623	-0.408962	1.15646	-0.353632	0.723615	NA	0	0.718502	2.47171	4.92404	1.88999	2.872	0	1.22213	C_0:Gm5845
1822	17.7918	0.276006	0.343011	0.804656	0.421018	NA	17.8423	11.496	21.4215	13.9515	22.6798	22.976	13.6351	18.3319	C_0:Ttc14
1823	5.71376	-0.25253	0.598238	-0.422124	0.672935	NA	7.4343	5.74801	3.29561	8.20674	4.72497	7.17999	5.45403	3.66639	C_0:Fxr1
1824	11.6154	-0.152358	0.428925	-0.355208	0.722434	NA	10.408	13.6515	7.41513	17.2341	10.3949	11.488	14.9986	7.33277	C_0:Dnajc19
1825	4.83888	-0.0139152	0.633657	-0.0219601	0.98248	NA	3.71715	4.31101	5.76732	5.74472	5.66996	5.744	4.09052	3.66639	C_0:Atp11b
1826	4.237	-0.521791	0.754302	-0.691753	0.489092	NA	2.23029	3.59251	7.41513	6.56539	1.88999	1.436	9.54455	1.22213	C_0:Dcun1d1
1827	1.37462	1.89566	1.28814	1.47163	0.141121	NA	0.74343	0.718502	0.823903	0	1.88999	2.872	2.72701	1.22213	C_0:Mccc1
1828	0.980454	-0.416876	1.47918	-0.281829	0.778074	NA	2.23029	0.718502	0	1.64135	1.88999	0	1.36351	0	C_0:Acad9
1829	0.868679	-0.939577	1.53868	-0.610637	0.54144	NA	1.48686	1.437	0.823903	0.820674	0.944994	1.436	0	0	C_0:D3Ertd254e
1830	6.95	0.756797	0.541238	1.39827	0.162032	NA	4.46058	7.90352	5.76732	2.46202	8.50494	7.17999	9.54455	9.77703	C_0:Anxa5
1831	2.06984	-1.8801	1.13486	-1.65668	0.0975838	NA	3.71715	2.87401	3.29561	3.28269	0.944994	0	0	2.44426	C_0:Exosc9
1832	5.68033	0.306908	0.595562	0.515324	0.606326	NA	4.46058	6.46651	5.76732	3.28269	3.77997	8.61599	8.18104	4.88852	C_0:4932438A13Rik
1833	1.79973	-0.901422	1.09813	-0.820872	0.411719	NA	2.23029	2.87401	2.47171	1.64135	0.944994	2.872	1.36351	0	C_0:Gm12583
1834	3.98098	0.75382	0.775535	0.972001	0.33105	NA	4.46058	2.87401	2.47171	1.64135	0.944994	10.052	8.18104	1.22213	C_0:Il2
1835	1.35795	0.152065	1.30135	0.116852	0.906977	NA	0.74343	3.59251	0	0.820674	2.83498	2.872	0	0	C_0:Nudt6
1836	1.05609	-0.295872	1.39863	-0.211545	0.832462	NA	1.48686	1.437	0.823903	0.820674	0	1.436	0	2.44426	C_0:Spata5
1837	0.648439	0.107396	1.78222	0.0602595	0.951949	NA	0.74343	0	0.823903	0.820674	0	1.436	1.36351	0	C_0:Gm43484
1838	241.166	-0.333463	0.0953508	-3.49722	0.000470128	0.00496033	257.227	265.846	271.064	281.491	215.459	229.76	203.163	205.318	C_0:Rps23-ps1
1839	0.555232	-1.0515	1.94608	-0.540315	0.58898	NA	0	1.437	0	1.64135	0	0	1.36351	0	C_0:Rpl31-ps15
1840	1.84577	0.294941	1.10452	0.267031	0.789445	NA	1.48686	4.31101	0	0.820674	2.83498	0	4.09052	1.22213	C_0:Rpl21-ps10
1841	0.965035	0.605546	1.47696	0.409996	0.681809	NA	0.74343	0.718502	0	1.64135	1.88999	0	2.72701	0	C_0:Ankrd50
1842	0.816871	0.235742	1.54193	0.152887	0.878487	NA	0.74343	1.437	0.823903	0	0.944994	0	1.36351	1.22213	C_0:Hspa4l
1843	1.04613	-2.23277	1.5066	-1.48199	0.138342	NA	0.74343	2.1555	0.823903	3.28269	0	0	1.36351	0	C_0:Plk4
1844	0.788559	-0.589312	1.6485	-0.357483	0.72073	NA	0.74343	2.1555	0.823903	0	0	0	1.36351	1.22213	C_0:Mfsd8
1845	2.22088	0.0550853	0.971578	0.0566967	0.954787	NA	2.23029	2.1555	0.823903	3.28269	0.944994	5.744	1.36351	1.22213	C_0:Abhd18
1846	1.09519	-0.277339	1.4357	-0.193173	0.846824	NA	1.48686	0.718502	0	2.46202	0	2.872	0	1.22213	C_0:6430590A07Rik
1847	2.67668	0.380291	0.856532	0.443989	0.657051	NA	2.23029	2.1555	0.823903	4.10337	2.83498	2.872	2.72701	3.66639	C_0:Larp1b
1848	2.83129	0.689146	0.911272	0.756246	0.449502	NA	0.74343	2.87401	4.11951	0.820674	1.88999	1.436	9.54455	1.22213	C_0:Pgrmc2
1849	2.98534	-0.153941	0.849787	-0.181153	0.856248	NA	0.74343	4.31101	2.47171	4.92404	0.944994	2.872	2.72701	4.88852	C_0:Jade1
1850	1.38586	0.127076	1.17588	0.10807	0.91394	NA	1.48686	1.437	0.823903	1.64135	1.88999	0	1.36351	2.44426	C_0:Sclt1
1851	0.462239	-2.04897	2.15394	-0.951264	0.34147	NA	0	2.87401	0.823903	0	0	0	0	0	C_0:D3Ertd751e
1852	0.72307	-0.632864	1.75702	-0.360192	0.718704	NA	0.74343	2.87401	0	0	0.944994	0	0	1.22213	C_0:Rpl23a-ps5
1853	0.63838	0.139926	1.8488	0.0756848	0.93967	NA	1.48686	0	0	0.820674	0	1.436	1.36351	0	C_0:Slc7a11
1854	1.03746	-1.35818	1.45759	-0.931797	0.351441	NA	2.23029	1.437	0.823903	1.64135	0.944994	0	0	1.22213	C_0:Noct
1855	7.67605	0.273081	0.54342	0.502523	0.6153	NA	13.3817	5.02951	4.11951	4.92404	4.72497	7.17999	12.2716	9.77703	C_0:Elf2
1856	0.965309	-0.0702714	1.49376	-0.0470433	0.962479	NA	0	1.437	1.64781	0.820674	0.944994	2.872	0	0	C_0:Gm37399
1857	15.7788	-0.0837272	0.357747	-0.23404	0.814954	NA	15.612	15.807	13.1824	20.5168	17.9549	15.796	16.3621	10.9992	C_0:Ndufc1
1858	10.4033	-0.0520827	0.436529	-0.119311	0.905029	NA	10.408	11.496	7.41513	13.1308	10.3949	8.61599	9.54455	12.2213	C_0:Naa15
1859	2.30755	0.778805	0.91785	0.84851	0.396154	NA	2.23029	2.1555	0.823903	1.64135	3.77997	1.436	2.72701	3.66639	C_0:Rab33b
1860	1.91903	-0.262707	1.00162	-0.262281	0.793105	NA	2.23029	2.1555	1.64781	2.46202	2.83498	1.436	1.36351	1.22213	C_0:Setd7
1861	0.696962	-0.314243	1.76835	-0.177704	0.858956	NA	1.48686	0	0.823903	0.820674	0	0	0	2.44426	C_0:Gm38247
1862	8.53491	-1.03781	0.528428	-1.96395	0.0495354	NA	17.8423	7.90352	9.06293	10.6688	2.83498	7.17999	5.45403	7.33277	C_0:Mgst2
1863	0.949305	-0.0723711	1.42667	-0.0507273	0.959543	NA	1.48686	0.718502	0.823903	0.820674	0.944994	1.436	1.36351	0	C_0:Maml3
1864	0.686814	-2.60065	1.67849	-1.5494	0.121286	NA	1.48686	0.718502	1.64781	1.64135	0	0	0	0	C_0:Gm37465
1865	1.30691	0.841657	1.35681	0.620322	0.535046	NA	0	2.1555	1.64781	0	3.77997	2.872	0	0	C_0:C130089K02Rik
1866	18.8929	-0.133429	0.340722	-0.391607	0.695348	NA	22.3029	19.3995	13.1824	23.7995	17.9549	27.284	14.9986	12.2213	C_0:Foxo1
1867	1.12387	0.0281406	1.39407	0.0201859	0.983895	NA	0	2.87401	0	1.64135	1.88999	0	1.36351	1.22213	C_0:Cog6
1868	2.63928	0.973721	0.91665	1.06226	0.288118	NA	0.74343	2.1555	1.64781	2.46202	2.83498	7.17999	4.09052	0	C_0:Nhlrc3
1869	5.03703	-0.116906	0.640134	-0.182628	0.85509	NA	3.71715	5.74801	6.59122	4.92404	5.66996	8.61599	1.36351	3.66639	C_0:Proser1
1870	33.1503	-0.212538	0.261564	-0.812567	0.416466	NA	34.9412	30.8956	43.6669	33.6476	37.7997	37.336	16.3621	30.5532	C_0:Gm6204
1871	15.0016	-0.0464343	0.37293	-0.124512	0.90091	NA	14.1252	13.6515	20.5976	12.3101	13.2299	17.232	19.0891	9.77703	C_0:Ufm1
1872	0.635793	-1.3418	1.78979	-0.749697	0.453437	NA	0.74343	2.1555	0.823903	0	0	0	1.36351	0	C_0:Postn
1873	11.1194	-0.000223048	0.433323	-0.000514739	0.999589	NA	11.8949	5.74801	14.0063	13.1308	12.2849	11.488	8.18104	12.2213	C_0:Supt20
1874	5.16667	0.185353	0.614276	0.301741	0.762849	NA	3.71715	6.46651	4.11951	4.92404	4.72497	7.17999	4.09052	6.11064	C_0:Exosc8
1875	6.97359	-0.241612	0.541482	-0.446206	0.655449	NA	7.4343	7.90352	10.7107	4.10337	5.66996	7.17999	5.45403	7.33277	C_0:Alg5
1876	4.44086	1.18295	0.708504	1.66965	0.0949891	NA	2.23029	3.59251	4.94342	0	4.72497	5.744	8.18104	6.11064	C_0:Rfxap
1877	1.14562	1.01304	1.36252	0.743506	0.457175	NA	0	2.1555	0	0.820674	0.944994	1.436	1.36351	2.44426	C_0:Spg20
1878	5.60692	0.0429235	0.604792	0.0709723	0.94342	NA	5.94744	4.31101	4.94342	6.56539	2.83498	10.052	4.09052	6.11064	C_0:Commd2
1879	41.1454	-0.378148	0.228831	-1.65252	0.098428	0.238907	51.2967	41.6731	49.4342	45.137	47.2497	30.156	29.9972	34.2196	C_0:Gm6394
1880	6.34149	0.149091	0.556536	0.267891	0.788784	NA	4.46058	6.46651	7.41513	5.74472	5.66996	5.744	5.45403	9.77703	C_0:Rnf13
1881	1.27282	1.17972	1.34589	0.876534	0.38074	NA	0	0.718502	2.47171	0	1.88999	1.436	0	3.66639	C_0:Pfn2
1882	7.94212	0.919558	0.506989	1.81376	0.0697144	NA	5.20401	2.87401	6.59122	7.38606	9.44994	11.488	9.54455	10.9992	C_0:Tsc22d2
1883	131.333	0.107073	0.127496	0.839813	0.401013	0.594051	129.357	112.805	124.409	140.335	145.529	139.292	128.17	130.768	C_0:Serp1
1884	9.20309	0.3486	0.461515	0.755337	0.450047	NA	7.4343	10.059	5.76732	9.02741	9.44994	8.61599	12.2716	10.9992	C_0:Eif2a
1885	14.148	0.683999	0.376506	1.8167	0.0692629	NA	8.92116	10.059	14.8303	9.84808	17.9549	15.796	14.9986	20.7762	C_0:Selenot
1886	9.84414	-0.133578	0.450537	-0.296486	0.766859	NA	9.66459	9.34052	13.1824	9.02741	10.3949	11.488	9.54455	6.11064	C_0:Siah2
1887	15.5472	-0.166252	0.370469	-0.448761	0.653604	NA	23.0463	16.5255	10.7107	15.5928	15.1199	10.052	14.9986	18.3319	C_0:Rpl13-ps6
1888	28.6931	0.121144	0.266268	0.45497	0.649131	NA	32.7109	30.1771	24.7171	22.1582	28.3498	28.72	27.2701	35.4417	C_0:Gpr171
1889	1.09115	1.45603	1.47084	0.989931	0.322208	NA	0	1.437	0	0.820674	0.944994	1.436	4.09052	0	C_0:P2ry14
1890	35.4572	-0.156898	0.243029	-0.645592	0.518544	0.701824	37.9149	30.1771	42.019	40.213	39.6897	28.72	36.8147	28.109	C_0:Mbnl1
1891	2.08598	0.285096	1.12293	0.253887	0.799583	NA	5.94744	0	1.64781	0	3.77997	0	4.09052	1.22213	C_0:Rap2b
1892	5.53638	-0.211605	0.608399	-0.347807	0.727985	NA	8.17773	6.46651	4.11951	4.92404	5.66996	4.308	8.18104	2.44426	C_0:Dhx36
1893	4.17298	-0.964956	0.751536	-1.28398	0.199149	NA	3.71715	5.74801	7.41513	4.92404	1.88999	2.872	6.81754	0	C_0:Gm9701
1894	0.64123	0.0703884	1.93305	0.0364131	0.970953	NA	0	0	2.47171	0	0	1.436	0	1.22213	C_0:Slc33a1
1895	8.39646	0.37751	0.501556	0.752677	0.451644	NA	5.20401	7.18502	9.88683	6.56539	4.72497	10.052	14.9986	8.5549	C_0:Gmps
1896	9.85648	0.57288	0.453138	1.26425	0.20614	NA	9.66459	7.18502	8.23903	6.56539	13.2299	17.232	8.18104	8.5549	C_0:Ssr3
1897	1.37938	-0.357416	1.20755	-0.295984	0.767242	NA	1.48686	1.437	0.823903	2.46202	0.944994	1.436	0	2.44426	C_0:Gm37009
1898	2.51784	0.359048	0.972402	0.369238	0.71195	NA	4.46058	3.59251	0	0.820674	5.66996	2.872	2.72701	0	C_0:4931440P22Rik
1899	9.33282	-0.226671	0.471137	-0.481115	0.630435	NA	7.4343	9.34052	11.5346	12.3101	12.2849	10.052	6.81754	4.88852	C_0:Tiparp
1900	31.0429	-0.277428	0.25655	-1.08138	0.279529	NA	32.7109	35.2066	37.0756	31.1856	29.2948	22.976	35.4512	24.4426	C_0:Ccnl1
1901	5.63571	-0.250658	0.616492	-0.406588	0.684311	NA	8.92116	6.46651	2.47171	6.56539	3.77997	2.872	5.45403	8.5549	C_0:Rsrc1
1902	1.69644	0.396365	1.13206	0.350128	0.726243	NA	0.74343	3.59251	1.64781	0	3.77997	0	1.36351	2.44426	C_0:Gfm1
1903	2.2658	1.27124	0.975722	1.30288	0.192617	NA	0.74343	2.1555	1.64781	0.820674	3.77997	0	4.09052	4.88852	C_0:Lxn
1904	3.39913	0.36286	0.792528	0.457851	0.64706	NA	3.71715	1.437	4.94342	1.64135	0.944994	4.308	4.09052	6.11064	C_0:Mfsd1
1905	5.02714	0.171514	0.648281	0.264568	0.791343	NA	5.20401	7.18502	1.64781	4.92404	5.66996	1.436	6.81754	7.33277	C_0:Il12a
1906	1.00546	0.246525	1.45495	0.169438	0.865452	NA	2.23029	0.718502	0.823903	0	2.83498	1.436	0	0	C_0:Ift80
1907	13.3705	0.204454	0.386759	0.528633	0.59706	NA	13.3817	11.496	15.6542	9.02741	14.1749	17.232	14.9986	10.9992	C_0:Smc4
1908	2.07562	0.198478	1.00333	0.197819	0.843186	NA	1.48686	3.59251	1.64781	0.820674	0.944994	1.436	5.45403	1.22213	C_0:Trim59
1909	8.1119	-0.081757	0.494996	-0.165167	0.868813	NA	8.17773	7.90352	6.59122	10.6688	8.50494	8.61599	9.54455	4.88852	C_0:Kpna4
1910	0.714778	-0.740825	1.73046	-0.428109	0.668572	NA	0.74343	1.437	1.64781	0	1.88999	0	0	0	C_0:Gm37558
1911	1.89462	0.208807	1.04881	0.199089	0.842193	NA	0.74343	0.718502	3.29561	2.46202	2.83498	1.436	0	3.66639	C_0:Ppm1l
1912	5.6867	0.211149	0.58972	0.35805	0.720306	NA	3.71715	5.02951	6.59122	5.74472	5.66996	4.308	9.54455	4.88852	C_0:Rpl32-ps
1913	10.1235	-0.265091	0.451497	-0.587139	0.557111	NA	13.3817	10.7775	12.3585	7.38606	8.50494	12.924	9.54455	6.11064	C_0:Nmd3
1914	21.9074	-0.00917584	0.311867	-0.0294222	0.976528	NA	20.816	27.3031	18.9498	20.5168	23.6248	27.284	24.5431	12.2213	C_0:Pdcd10
1915	1.07204	-0.285366	1.50159	-0.190042	0.849276	NA	0	2.1555	2.47171	0	0	0	2.72701	1.22213	C_0:Serpini1
1916	1.32888	-0.66305	1.29624	-0.511518	0.608988	NA	2.23029	2.1555	0.823903	1.64135	3.77997	0	0	0	C_0:Golim4
1917	2.54389	0.429528	0.907297	0.473415	0.635917	NA	2.97372	2.1555	1.64781	1.64135	0.944994	7.17999	1.36351	2.44426	C_0:Gm9762
1918	0.622492	0.185739	1.86046	0.0998351	0.920475	NA	0.74343	1.437	0	0	0	1.436	1.36351	0	C_0:Rapgef2
1919	4.63488	0.0651152	0.674036	0.0966048	0.92304	NA	2.97372	5.02951	7.41513	2.46202	1.88999	5.744	5.45403	6.11064	C_0:Ppid
1920	4.13787	0.662523	0.727367	0.910852	0.362373	NA	2.97372	0.718502	6.59122	2.46202	2.83498	7.17999	5.45403	4.88852	C_0:Etfdh
1921	0.548224	-2.28677	3.43719	-0.665304	0.505856	NA	2.23029	2.1555	0	0	0	0	0	0	C_0:4930579G24Rik
1922	10.5732	-0.254849	0.451869	-0.563988	0.572763	NA	7.4343	10.059	10.7107	18.0548	9.44994	8.61599	6.81754	13.4434	C_0:Ctso
1923	1.926	0.836112	1.08111	0.773379	0.439298	NA	0	1.437	0.823903	3.28269	1.88999	4.308	0	3.66639	C_0:Plrg1
1924	1.57384	0.00196624	1.11339	0.00176598	0.998591	NA	0.74343	2.1555	1.64781	1.64135	0.944994	2.872	1.36351	1.22213	C_0:Tlr2
1925	7.15425	0.748308	0.556683	1.34423	0.178875	NA	5.20401	5.74801	9.06293	1.64135	14.1749	8.61599	5.45403	7.33277	C_0:Tmem131l
1926	1.71113	-0.327226	1.0928	-0.299437	0.764607	NA	2.23029	2.87401	1.64781	0.820674	0.944994	0	2.72701	2.44426	C_0:Arfip1
1927	1.46199	0.591472	1.19174	0.496309	0.619677	NA	1.48686	0	1.64781	1.64135	1.88999	0	1.36351	3.66639	C_0:Tmem154
1928	4.15414	1.37086	0.727313	1.88482	0.0594537	NA	2.23029	2.1555	0.823903	4.10337	6.61496	2.872	9.54455	4.88852	C_0:Fbxw7
1929	1.01669	0.806236	1.45427	0.554391	0.579311	NA	1.48686	0	0.823903	0.820674	3.77997	0	0	1.22213	C_0:Gatb
1930	2.49906	-0.435065	0.894037	-0.486629	0.626521	NA	3.71715	3.59251	2.47171	1.64135	1.88999	2.872	1.36351	2.44426	C_0:Gm9790
1931	577.945	-0.0163936	0.0651473	-0.251639	0.80132	0.884667	566.494	573.364	571.789	616.326	602.906	562.912	559.038	570.734	C_0:Rps3a1
1932	1.63701	-0.852407	1.1475	-0.742837	0.45758	NA	0.74343	2.87401	1.64781	3.28269	1.88999	1.436	0	1.22213	C_0:Lrba
1933	6.81792	0.165011	0.550287	0.299863	0.764281	NA	5.20401	5.02951	6.59122	9.02741	9.44994	8.61599	8.18104	2.44426	C_0:Gm3788
1934	2.15312	0.872718	0.986046	0.885068	0.37612	NA	2.23029	2.87401	0.823903	0	1.88999	2.872	4.09052	2.44426	C_0:Gm37025
1935	2.43606	-0.34096	0.922483	-0.369611	0.711672	NA	2.23029	2.87401	1.64781	4.10337	0.944994	1.436	1.36351	4.88852	C_0:Cd1d1
1936	14.3792	-0.141568	0.370207	-0.382402	0.702163	NA	17.0989	15.0885	15.6542	12.3101	13.2299	15.796	13.6351	12.2213	C_0:Fcrl1
1937	1.35996	-0.103678	1.22243	-0.0848134	0.93241	NA	1.48686	0.718502	1.64781	1.64135	0	1.436	2.72701	1.22213	C_0:Fcrl5
1938	5.31122	-0.507626	0.628924	-0.807135	0.419589	NA	7.4343	6.46651	4.11951	6.56539	1.88999	4.308	6.81754	4.88852	C_0:Etv3
1939	0.749718	2.55886	1.7824	1.43563	0.151108	NA	0	0.718502	0	0	2.83498	0	0	2.44426	C_0:Arhgef11
1940	1.54747	2.09884	1.28666	1.63123	0.102842	NA	1.48686	0	0.823903	0	0.944994	2.872	1.36351	4.88852	C_0:Pear1
1941	2.36336	1.35377	0.981347	1.37951	0.167738	NA	0.74343	3.59251	0	0.820674	2.83498	5.744	2.72701	2.44426	C_0:Sh2d2a
1942	1.28228	0.37432	1.25822	0.297499	0.766086	NA	2.23029	1.437	0	0.820674	1.88999	1.436	0	2.44426	C_0:Prcc
1943	15.945	-0.157993	0.360392	-0.438391	0.661103	NA	16.3555	16.5255	18.1259	16.4135	14.1749	7.17999	20.4526	18.3319	C_0:Hdgf
1944	10.4517	-0.0834868	0.453061	-0.184273	0.8538	NA	6.69087	11.496	15.6542	9.02741	7.55995	12.924	6.81754	13.4434	C_0:Mrpl24
1945	4.19187	0.0288052	0.725426	0.0397079	0.968326	NA	4.46058	7.90352	2.47171	1.64135	2.83498	1.436	5.45403	7.33277	C_0:Rrnad1
1946	3.43919	1.53832	0.8348	1.84274	0.0653671	NA	2.97372	1.437	2.47171	0	1.88999	4.308	9.54455	4.88852	C_0:Isg20l2
1947	4.19808	-0.547413	0.751881	-0.728058	0.466578	NA	8.92116	5.02951	0.823903	4.92404	1.88999	5.744	1.36351	4.88852	C_0:Gpatch4
1948	4.70705	-0.355293	0.667297	-0.532435	0.594424	NA	5.20401	8.62202	2.47171	4.92404	4.72497	2.872	2.72701	6.11064	C_0:Naxe
1949	13.3423	-0.427519	0.402913	-1.06107	0.288658	NA	12.6383	14.37	18.9498	15.5928	12.2849	12.924	4.09052	15.8877	C_0:Mef2d
1950	14.9964	0.923758	0.370268	2.49483	0.0126016	NA	11.8949	13.6515	9.06293	6.56539	18.8999	18.668	20.4526	20.7762	C_0:Cct3
1951	7.42731	0.400049	0.518145	0.772078	0.440068	NA	3.71715	7.18502	8.23903	6.56539	8.50494	5.744	10.9081	8.5549	C_0:Glmp
1952	3.43707	0.955441	0.79719	1.19851	0.230718	NA	2.23029	1.437	3.29561	2.46202	3.77997	0	8.18104	6.11064	C_0:Smg5
1953	23.0916	-0.205706	0.294311	-0.698942	0.484588	NA	24.5332	25.8661	28.0127	20.5168	22.6798	22.976	21.8161	18.3319	C_0:Pmf1
1954	1.05656	0.683176	1.40976	0.484604	0.627957	NA	0.74343	0	0.823903	1.64135	0	1.436	1.36351	2.44426	C_0:Slc25a44
1955	1.66591	0.859411	1.12574	0.763421	0.445212	NA	0.74343	0.718502	3.29561	0	1.88999	2.872	1.36351	2.44426	C_0:Gm42814
1956	15.4787	-0.0445422	0.360685	-0.123493	0.901717	NA	13.3817	17.244	15.6542	16.4135	14.1749	12.924	21.8161	12.2213	C_0:Lmna
1957	20.0883	-0.381393	0.319383	-1.19416	0.232417	NA	19.3292	25.1476	20.5976	25.4409	14.1749	17.232	20.4526	18.3319	C_0:Lamtor2
1958	1.39477	-0.609582	1.23184	-0.494856	0.620702	NA	2.23029	1.437	2.47171	0.820674	2.83498	0	1.36351	0	C_0:Ubqln4
1959	15.5338	0.438339	0.360231	1.21683	0.22367	NA	11.1515	15.0885	13.1824	13.9515	24.5698	14.36	13.6351	18.3319	C_0:Ssr2
1960	3.2331	-0.195458	0.803418	-0.243283	0.807786	NA	5.94744	2.87401	2.47171	2.46202	3.77997	5.744	1.36351	1.22213	C_0:Gm10704
1961	3.78023	1.37165	0.772817	1.77487	0.07592	NA	0.74343	4.31101	0.823903	2.46202	5.66996	8.61599	2.72701	4.88852	C_0:Arhgef2
1962	4.68613	0.275081	0.652016	0.421893	0.673103	NA	6.69087	2.87401	3.29561	4.10337	4.72497	2.872	6.81754	6.11064	C_0:2810403A07Rik
1963	3.16092	-0.107046	0.788949	-0.135681	0.892073	NA	2.97372	4.31101	4.11951	1.64135	2.83498	2.872	4.09052	2.44426	C_0:Rit1
1964	0.564233	0.0806429	1.89835	0.0424805	0.966116	NA	1.48686	0.718502	0	0	0.944994	0	1.36351	0	C_0:5830417I10Rik
1965	1.4943	0.677788	1.15041	0.58917	0.555747	NA	0.74343	2.1555	0.823903	0.820674	0.944994	1.436	1.36351	3.66639	C_0:Gon4l
1966	0.869273	-0.953932	1.53929	-0.619721	0.535441	NA	0.74343	1.437	0.823903	1.64135	0.944994	0	1.36351	0	C_0:Msto1
1967	5.47196	-0.110352	0.618801	-0.178332	0.858462	NA	7.4343	6.46651	2.47171	6.56539	6.61496	1.436	5.45403	7.33277	C_0:Dap3
1968	13.799	0.113072	0.376187	0.300575	0.763739	NA	13.3817	14.37	14.0063	11.4894	16.0649	10.052	16.3621	14.6655	C_0:Ash1l
1969	1.92002	-1.19229	1.09968	-1.08421	0.27827	NA	0.74343	4.31101	3.29561	2.46202	1.88999	1.436	0	1.22213	C_0:Rusc1
1970	3.84629	-0.160152	0.738088	-0.216982	0.828222	NA	2.97372	5.02951	1.64781	6.56539	3.77997	5.744	1.36351	3.66639	C_0:Fdps
1971	2.20395	-0.606608	0.97029	-0.625182	0.531851	NA	2.97372	2.87401	0.823903	4.10337	2.83498	1.436	1.36351	1.22213	C_0:Clk2
1972	3.70986	0.444715	0.725231	0.613204	0.539742	NA	2.23029	2.1555	4.94342	3.28269	3.77997	4.308	4.09052	4.88852	C_0:Scamp3
1973	2.70181	-0.00845373	0.902999	-0.00936184	0.99253	NA	2.23029	2.87401	4.94342	0.820674	3.77997	5.744	0	1.22213	C_0:Fam189b
1974	1.77387	-1.41345	1.20837	-1.16972	0.242114	NA	0.74343	3.59251	4.11951	1.64135	0	2.872	0	1.22213	C_0:Gba
1975	3.88469	-0.122273	0.735724	-0.166194	0.868004	NA	7.4343	3.59251	3.29561	1.64135	2.83498	5.744	4.09052	2.44426	C_0:Mtx1
1976	23.7904	-0.120293	0.308057	-0.390489	0.696175	NA	22.3029	23.7106	18.9498	34.4683	27.4048	30.156	14.9986	18.3319	C_0:Krtcap2
1977	18.1789	-0.197096	0.341409	-0.577301	0.563736	NA	18.5858	22.2735	16.4781	19.6962	15.1199	24.412	19.0891	9.77703	C_0:Dpm3
1978	16.3642	-0.428615	0.354025	-1.21069	0.226014	NA	23.0463	17.9625	16.4781	18.0548	17.9549	12.924	12.2716	12.2213	C_0:Slc50a1
1979	0.806691	-1.82966	1.66529	-1.09871	0.271896	NA	2.97372	1.437	0	0.820674	0	0	0	1.22213	C_0:Zbtb7b
1980	0.499495	-1.04295	2.0203	-0.516234	0.605691	NA	2.23029	0	0	0.820674	0.944994	0	0	0	C_0:Gm15417
1981	2.62784	-0.274362	0.859579	-0.319181	0.749589	NA	2.23029	3.59251	3.29561	2.46202	2.83498	1.436	2.72701	2.44426	C_0:Flad1
1982	2.86775	-0.0658618	0.87186	-0.0755417	0.939784	NA	1.48686	3.59251	2.47171	4.10337	0.944994	0	5.45403	4.88852	C_0:Cks1b
1983	2.55909	0.499887	0.90418	0.552863	0.580357	NA	2.97372	1.437	0.823903	3.28269	2.83498	0	5.45403	3.66639	C_0:Shc1
1984	1.61633	-1.37619	1.19706	-1.14965	0.250289	NA	1.48686	2.1555	3.29561	2.46202	0.944994	0	1.36351	1.22213	C_0:Pygo2
1985	11.5742	0.142038	0.412868	0.344027	0.730826	NA	11.1515	12.2145	9.06293	11.4894	10.3949	8.61599	14.9986	14.6655	C_0:Pbxip1
1986	3.347	-0.43528	0.849306	-0.512512	0.608293	NA	0	5.02951	5.76732	4.92404	5.66996	1.436	2.72701	1.22213	C_0:Pmvk
1987	2.16828	0.497334	0.965286	0.515219	0.6064	NA	1.48686	0.718502	1.64781	3.28269	0.944994	2.872	2.72701	3.66639	C_0:Adar
1988	7.18784	-0.337485	0.536185	-0.629418	0.529075	NA	8.92116	11.496	5.76732	5.74472	6.61496	8.61599	5.45403	4.88852	C_0:Ube2q1
1989	5.04284	0.198165	0.672259	0.294775	0.768166	NA	8.17773	7.18502	2.47171	0.820674	5.66996	7.17999	2.72701	6.11064	C_0:Il6ra
1990	1.14263	-1.51878	1.46916	-1.03377	0.301242	NA	1.48686	2.87401	2.47171	0	0.944994	0	1.36351	0	C_0:Atp8b2
1991	4.95181	-0.0808907	0.640311	-0.12633	0.899471	NA	5.20401	2.1555	6.59122	6.56539	5.66996	4.308	5.45403	3.66639	C_0:Hax1
1992	19.9772	-0.0331544	0.31467	-0.105363	0.916088	NA	20.816	17.244	19.7737	22.9789	17.9549	20.104	17.7256	23.2204	C_0:Ubap2l
1993	13.9695	0.299267	0.372462	0.803482	0.421696	NA	12.6383	14.37	9.88683	13.1308	15.1199	14.36	16.3621	15.8877	C_0:4933434E20Rik
1994	54.6394	0.350164	0.195913	1.78734	0.0738826	0.194884	37.1715	51.0136	53.5537	50.8818	61.4246	53.132	62.7213	67.2171	C_0:Tpm3
1995	40.3149	-0.365882	0.240095	-1.52391	0.127532	0.272455	49.8098	33.7696	45.3147	54.1645	47.2497	30.156	32.7242	29.3311	C_0:Gm43712
1996	1738.41	-0.232984	0.0514402	-4.52921	5.92044e-06	0.000145755	1783.49	1965.1	1783.75	1985.21	1696.26	1592.52	1595.3	1505.66	C_0:Rps27
1997	17.9055	-0.312954	0.356303	-0.878335	0.379762	NA	18.5858	16.5255	26.3649	18.0548	19.8449	18.668	19.0891	6.11064	C_0:Jtb
1998	4.49349	-0.0603525	0.668533	-0.0902761	0.928068	NA	5.20401	4.31101	6.59122	2.46202	5.66996	2.872	2.72701	6.11064	C_0:Slc39a1
1999	4.06376	0.397188	0.702325	0.565533	0.571711	NA	5.20401	2.1555	2.47171	4.10337	3.77997	7.17999	2.72701	4.88852	C_0:Crtc2
[truncated: 130,341 more rows]
